# Supplementary material for: ﻿Flora of Cameroon – Annonaceae Vol 45
Source: PhytoKeys. 2022 Sep 20;207:1–532. doi: 10.3897/phytokeys.207.61432 (PMC9849070; doi:10.3897/phytokeys.207.61432)
Supplement: Supplementary material 2 — Distribution data used for the flora of Cameroon - Annonaceae [file phytokeys-207-001_article-61432__-s002.xlsx]

## Sheet: Feuil1
tax_sp_level	genus	collcite	number	col_d	col_m	col_y	country	majorarea	locnotes	longitude	latitude
Afroguatteria discostigma (Diels) X.Guo & R.M.Kaunders	Afroguatteria	Zenker, G.A.	576	1	3	1914	Cameroon	South	Bipindi	10.25	3.05
Afroguatteria discostigma (Diels) X.Guo & R.M.Kaunders	Afroguatteria	Zenker, G.A.	2980	1	1	1904	Cameroon	South	Bipindi	10.25	3.05
Afroguatteria discostigma (Diels) X.Guo & R.M.Kaunders	Afroguatteria	Zenker, G.A.	3023	1	1	1904	Cameroon	South	Bipindi	10.25	3.05
Afroguatteria discostigma (Diels) X.Guo & R.M.Kaunders	Afroguatteria	Zenker, G.A.	21021	1	1	1905	Cameroon	South	Bipindi	10.25	3.05
Annickia affinis (Exell) Versteegh & Sosef	Annickia	Bates, G.L.	1959	1	1	1925	Cameroon	South	Ebolowa	11.2833333	2.9666667
Annickia affinis (Exell) Versteegh & Sosef	Annickia	Bekono, M.	3	20	11	2004	Cameroon
Annickia affinis (Exell) Versteegh & Sosef	Annickia	Cheek, M.	253	21	10	2002	Cameroon	Central	Mefou National Park immediately North of village Ndanan I	11.5813888888889	3.62583333333333
Annickia affinis (Exell) Versteegh & Sosef	Annickia	Cheek, M.	8297	30	4	1996	Cameroon	South-West	Ekundu Kundu	8.88333333333333	5.15
Annickia affinis (Exell) Versteegh & Sosef	Annickia	Cheek, M.	9354	24	10	1998	Cameroon	South-West	Mungo river forest reserve North of Kumba-Tombel road entered ca 05km West of Mungo bridge	9.55	4.7333
Annickia affinis (Exell) Versteegh & Sosef	Annickia	Cheek, M.	9654	17	11	1998	Cameroon	South-West	Foot of Nyale Rock	9.61666666666667	4.98333333333333
Annickia affinis (Exell) Versteegh & Sosef	Annickia	Couvreur, T.L.P.	400	19	2	2012	Cameroon	South	mountain chain Ngovoyang 42 km in forest from Bikiliki village situated between Bipindi and Lolodorf	10.54164	3.18267
Annickia affinis (Exell) Versteegh & Sosef	Annickia	Couvreur, T.L.P.	426	2	5	2013	Cameroon	Central	near Ebolbom village 3 km est of Ngoumou 2 km north west of Otélé	11.28768	3.59974
Annickia affinis (Exell) Versteegh & Sosef	Annickia	Couvreur, T.L.P.	437	2	5	2013	Cameroon	Central	Ottotomo Forest Reserve 3 km after reserve base near small loggers road	11.28275	3.66934
Annickia affinis (Exell) Versteegh & Sosef	Annickia	Couvreur, T.L.P.	469	7	9	2013	Cameroon	South	22 km east from Lélé village	10.10982	3.267508
Annickia affinis (Exell) Versteegh & Sosef	Annickia	Couvreur, T.L.P.	492	9	9	2013	Cameroon	South	ca 15 km east from Lélé village	13.291188	2.260802
Annickia affinis (Exell) Versteegh & Sosef	Annickia	Couvreur, T.L.P.	519	18	10	2013	Cameroon	South-West	on trail trough palm oil plantation 3 km before lava flow and Seme Beach hotel when coming from Limbe	9.076678	4.057537
Annickia affinis (Exell) Versteegh & Sosef	Annickia	Couvreur, T.L.P.	621	14	2	2014	Cameroon	Littoral	Ebo Wildlife Reserve Djuma permanent camp On Djuma-Djuma trail	10.2476	4.339182
Annickia affinis (Exell) Versteegh & Sosef	Annickia	Couvreur, T.L.P.	657	20	6	2014	Cameroon	Littoral	Mambe Massif above Boga village 100 km along road from Yaoundé to Edea	10.772278	3.907174
Annickia affinis (Exell) Versteegh & Sosef	Annickia	Couvreur, T.L.P.	671	11	2	2015	Cameroon	South	Campo Ma'an National Park 11 km on trail from Ebinanemeyong village on road 7 km from Nyabessan to Campo town	10.336657	2.478132
Annickia affinis (Exell) Versteegh & Sosef	Annickia	Couvreur, T.L.P.	979	13	1	2016	Cameroon	South-West	on top of hill near Small Ekombe village 3 km after Kumba on road to Ekondo Titi town	9.37521	4.62288
Annickia affinis (Exell) Versteegh & Sosef	Annickia	Couvreur, T.L.P.	1008	25	3	2016	Cameroon	South-West	Bayang Mbo Wildlife Sanctuary after Mbu river	9.50325	5.35284
Annickia affinis (Exell) Versteegh & Sosef	Annickia	Couvreur, T.L.P.	1038	2	4	2016	Cameroon	South-West	Mount Cameroon National Park Bakinguili trail above Bakinguili village	9.0567	4.09647
Annickia affinis (Exell) Versteegh & Sosef	Annickia	Couvreur, T.L.P.	1153	26	2	2018	Cameroon	South	on road Lolodorf-Bipindi ca half way near Mbiguiligui village (Mbikiliki)	10.53203	3.16277
Annickia affinis (Exell) Versteegh & Sosef	Annickia	Couvreur, T.L.P.	1203	5	3	2019	Cameroon	East	77 km south of Yokadouma 30 km after Ngato 15 km after river ALPICAM 'base de vie' then 40 km on forestry road starting 4 km before Maséa village	14.720537	3.158708
Annickia affinis (Exell) Versteegh & Sosef	Annickia	Couvreur, T.L.P.	10531	3	4	2016	Cameroon	South-West	Mount Cameroon National Park on the Bomona trail behind Bomona village 10 km NW from Idenau	9.078546	4.296833
Annickia affinis (Exell) Versteegh & Sosef	Annickia	de Wilde, J.J.F.E	8492	3	10	1975	Cameroon	South	Station de cacaoyer de N'koemvone 14 km On the road from Ebolowa to Ambam	11.1333333	2.8166667
Annickia affinis (Exell) Versteegh & Sosef	Annickia	de Wilde, W.J.J.O	1499	16	12	1963	Cameroon	Littoral	Ca 50 km NNW Of Eséka W of Yaoundé	10.45	3.8333333333
Annickia affinis (Exell) Versteegh & Sosef	Annickia	Endengle, E.	87	3	6	1959	Cameroon	Central	Au bord de la route Mvolye à 500 m de la SRFCam 4 m après le carrefour (de la route Kribi)	11.500102	3.833512
Annickia affinis (Exell) Versteegh & Sosef	Annickia	Endengle, E.		1	1	1955	Cameroon	Littoral	Douala (Route Razel)	9.7	4.05
Annickia affinis (Exell) Versteegh & Sosef	Annickia	Etuge, M.	2049	30	5	1996	Cameroon	South-West	Kupe village to Loum State Forest	9.71666666666667	4.73333333333333
Annickia affinis (Exell) Versteegh & Sosef	Annickia	Etuge, M.	4235	15	2	1998	Cameroon	South-West	Nyale forest and rock	9.6333	5.00
Annickia affinis (Exell) Versteegh & Sosef	Annickia	Etuge, M.	4850	30	11	2000	Cameroon	South-West	Edensueh forest	9.5767	5.2517
Annickia affinis (Exell) Versteegh & Sosef	Annickia	Etuge, M.	5139	15	3	2004	Cameroon	Central	Mefou Proposed National Park	11.5786111111111	3.62777777777778
Annickia affinis (Exell) Versteegh & Sosef	Annickia	Fleury, F.	33131	1	6	1917	Cameroon	Central	M´Fol (Yaoundé)	11.52	3.87
Annickia affinis (Exell) Versteegh & Sosef	Annickia	Fleury, F.	33132	1	6	1917	Cameroon		Otoungué
Annickia affinis (Exell) Versteegh & Sosef	Annickia	Foury, P.	113	1	1	1935	Cameroon
Annickia affinis (Exell) Versteegh & Sosef	Annickia	Foury, P.	183	1	1	1935	Cameroon		Nifo
Annickia affinis (Exell) Versteegh & Sosef	Annickia	Hallé, F.	4190	4	11	1991	Cameroon	South	Camp Akok South Cameroon	12.7	3.8
Annickia affinis (Exell) Versteegh & Sosef	Annickia	Hallé, F.	4201	5	11	1991	Cameroon	South	TDC Sud Cameroun	9.9	2.65
Annickia affinis (Exell) Versteegh & Sosef	Annickia	Hédin, L.	1502	2	8	1927	Cameroon	Central	Bidjoka	10.6	3.7
Annickia affinis (Exell) Versteegh & Sosef	Annickia	Hédin, L.	1677	6	2	1928	Cameroon
Annickia affinis (Exell) Versteegh & Sosef	Annickia	Hoshino, J.	53	12	12	1980	Cameroon	South	Mvini 35km east of Campo	10.093531	2.376571
Annickia affinis (Exell) Versteegh & Sosef	Annickia	Hoshino, J.		14	2	1981	Cameroon	South	Mvini 7 km d'Est de Nkoelon Réserve de Campo	10.093531	2.376571
Annickia affinis (Exell) Versteegh & Sosef	Annickia	Kamdem, N.	143	19	9	2013	Cameroon	Central	Mbam Minkom	11.36	3.96
Annickia affinis (Exell) Versteegh & Sosef	Annickia	Kamdem, N.	163	13	12	2013	Cameroon	South	Aloum	10.566257815808	2.84391704946756
Annickia affinis (Exell) Versteegh & Sosef	Annickia	Kamdem, N.	173	5	11	2014	Cameroon	Littoral	Olombé	9.96480504982173	3.60401267185807
Annickia affinis (Exell) Versteegh & Sosef	Annickia	Kamdem, N.	293	1	6	2015	Cameroon	South	Ngovayang	10.56326149	3.24677124
Annickia affinis (Exell) Versteegh & Sosef	Annickia	Kamdem, N.	413	18	3	2016	Cameroon	East	Somalomo	12.71317	3.32283
Annickia affinis (Exell) Versteegh & Sosef	Annickia	Kamdem, N.	422	19	4	2016	Cameroon	East	Deng Deng	13.44413	5.21353
Annickia affinis (Exell) Versteegh & Sosef	Annickia	Kamdem, N.	448	27	11	2016	Cameroon	East	Lomié	13.615309	3.029822
Annickia affinis (Exell) Versteegh & Sosef	Annickia	Kamdem, N.	521	30	4	2017	Cameroon	Central	Nguila 1	11.752966000	4.775311000
Annickia affinis (Exell) Versteegh & Sosef	Annickia	Kamdem, N.	536	3	6	2017	Cameroon	South-West	Nguti	9.48493598	5.342628015
Annickia affinis (Exell) Versteegh & Sosef	Annickia	Kamdem, N.	569	18	6	2017	Cameroon	Central	Yaoundé	11.40073	3.96666
Annickia affinis (Exell) Versteegh & Sosef	Annickia	Kamdem, N.	571	15	7	2017	Cameroon	Central	Atout	12.39788	3.97457
Annickia affinis (Exell) Versteegh & Sosef	Annickia	Leeuwenberg, A.J.M.	7353	15	12	1965	Cameroon	East	17 km E de Dimako	13.57	4.38
Annickia affinis (Exell) Versteegh & Sosef	Annickia	Leeuwenberg, A.J.M.	7355	15	12	1965	Cameroon	East	16 km E de Dimako	13.57	4.38
Annickia affinis (Exell) Versteegh & Sosef	Annickia	Leeuwenberg, A.J.M.	7787	8	2	1966	Cameroon	East	15 km E of Dimako	13.57	4.38
Annickia affinis (Exell) Versteegh & Sosef	Annickia	Letouzey, R.	5412	5	7	1963	Cameroon	South	A 6 km à l'ouest de Masea (village situé à 50 km au SSW de Yokadouma)	14.8666666667	3.1433333333
Annickia affinis (Exell) Versteegh & Sosef	Annickia	Letouzey, R.	11751	1	1	1973	Cameroon	East	Route Mintom I (70 km E de Djoum)-Alati (100 km SE de Djoum)-PK 63	13.35	2.83333
Annickia affinis (Exell) Versteegh & Sosef	Annickia	Letouzey, R.	12361	14	12	1973	Cameroon	Central	Colline entre Tcherikoy et Sokelle II (30km NW Eséka)	10.9666666667	3.7833333333
Annickia affinis (Exell) Versteegh & Sosef	Annickia	Mikio, K.	216	20	12	1983	Cameroon	South	Mvini 35km east of Campo	10.093531	2.376571
Annickia affinis (Exell) Versteegh & Sosef	Annickia	Mikio, K.	230	6	10	1983	Cameroon	South	Mvini 35km east of Campo	10.093531	2.376571
Annickia affinis (Exell) Versteegh & Sosef	Annickia	Mitani, M.	220	1	10	1983	Cameroon	South	Mvini à Campo	10.093531	2.376571
Annickia affinis (Exell) Versteegh & Sosef	Annickia	Mukete, W.	75	5	7	1996	Cameroon	South-West	Munyenge	9.0833	4.4167
Annickia affinis (Exell) Versteegh & Sosef	Annickia	Nemba, J.	78	16	3	1986	Cameroon	South-West	Barombi Mbo Kumba	9.4	4.65
Annickia affinis (Exell) Versteegh & Sosef	Annickia	Nemba, J.	102	28	5	1986	Cameroon	South-West	Bolo forest 2 km W of Kumba-Mamfe road near Konye	9.6	4.9166667
Annickia affinis (Exell) Versteegh & Sosef	Annickia	Service Forestier du Cameroun	84				Cameroon	Central	Ottotomo Forest Reserve	11.3166666667	3.65
Annickia affinis (Exell) Versteegh & Sosef	Annickia	Tchoungui, F.		1	1	1947	Cameroon	Central	Environs de Yaoundé	11.52	3.87
Annickia affinis (Exell) Versteegh & Sosef	Annickia	Thomas, D.W.	4345	31	1	1985	Cameroon	South-West	Along footpath from Ndian River at PAMOL	8.8333333333	5.0166666667
Annickia affinis (Exell) Versteegh & Sosef	Annickia	Thomas, D.W.	6327	7	7	1986	Cameroon	South-West	Kumba-Mbonge road 500 m W of Meme River bridge between Bole and Mabonji	9.25	4.55
Annickia affinis (Exell) Versteegh & Sosef	Annickia	van Andel, T.R.	3784	30	6	2001	Cameroon	South	Campo-Ma'an area road Nko-elon-Mvini Akok Beryat rock	10.253221	2.364896
Annickia affinis (Exell) Versteegh & Sosef	Annickia	Waterman, P.G.	844	1	6	1976	Cameroon	Littoral	Tissongo study area Douala-Edéa Reserve	9.869487	3.573305
Annickia affinis (Exell) Versteegh & Sosef	Annickia	Zenker, G.A.	441	1	11	1913	Cameroon	South	Mimfia	10.3833333	3.06666667
Annickia affinis (Exell) Versteegh & Sosef	Annickia	Zenker, G.A.	3839	1	1	1909	Cameroon	South	Bipindi	10.42	3.08
Annickia chlorantha (Oliv.) Setten & Maas	Annickia	Bos, J.J.	6894	23	5	1970	Cameroon	Central	Nkolbisson shrubby low forest on summit of Mt Akockdoué Yaoundé	11.45	3.88
Annickia chlorantha (Oliv.) Setten & Maas	Annickia	Chevalier, A.J.B.	33132	1	6	1917	Cameroon	Littoral	Forêt de Ye Youme	12.3	3.48
Annickia chlorantha (Oliv.) Setten & Maas	Annickia	Couvreur, T.L.P.	414	21	3	2013	Cameroon	Central	Mont Mbam Minkon on trail 3 km from Nkol Nyada village	11.405	3.96787
Annickia chlorantha (Oliv.) Setten & Maas	Annickia	Farron, C.	7335	23	5	1970	Cameroon	Central	Colline Akok Ndoue près Nkolbisson 5 km WSW Yaoundé	11.45	3.88
Annickia chlorantha (Oliv.) Setten & Maas	Annickia	Nguembou Kamgang, C.	812	13	6	2003	Cameroon	Central	Kolakié et environs	11.3833333333	3.9666666667
Annickia chlorantha (Oliv.) Setten & Maas	Annickia	Olorunfemi, J.	30760	16	9	1951	Cameroon	South-West	Bambuko FR	9.1166666667	4.4333333333
Annickia chlorantha (Oliv.) Setten & Maas	Annickia	Sonké, B.	460	12	7	1993	Cameroon	East	Layon nord-sud à partir de Djolimpoun (entre Somalomo-Malen)	12.87	3.33
Annickia chlorantha (Oliv.) Setten & Maas	Annickia	Sonké, B.	598	15	9	1993	Cameroon	East	Layon nord-sud à partir de Djolimpoun (entre Somalomo-Malen)	12.87	3.33
Annickia chlorantha (Oliv.) Setten & Maas	Annickia	Sonké, B.	815	1	11	1993	Cameroon	East	Réserve de faune du Dja	13.18	3.17
Annickia chlorantha (Oliv.) Setten & Maas	Annickia	Sonké, B.	5800	19	7	2011	Cameroon	East	Parc National Deng Deng	9.4967	5.3433
Annickia chlorantha (Oliv.) Setten & Maas	Annickia	Thomas, D.W.	7494	3	3	1988	Cameroon	South-West	Baro village	9.21	5.27
Annickia chlorantha (Oliv.) Setten & Maas	Annickia	Thomas, D.W.	7555	3	4	1988	Cameroon	South-West	Korup National Park	9.0833	5.2833
Annickia chlorantha (Oliv.) Setten & Maas	Annickia	Zenker, G.A.	726	1	2	1895	Cameroon	Central	Yaoundé	11.5166666667	3.8666666667
Annickia le-testui (Le Thomas) Setten & Maas	Annickia	Bos, J.J.	4962	1	7	1969	Cameroon	South	15 km from Kribi Lolodorf road	10.023985	3.006267
Annickia le-testui (Le Thomas) Setten & Maas	Annickia	Raynal, J.	13392	13	2	1965	Cameroon	South	Mendoum	11.23	2.22
Annickia le-testui (Le Thomas) Setten & Maas	Annickia	Tchouto Mbatchou, G.P.	150	13	10	2001	Cameroon	South	Campo-Ma'an area Bifa	10.2816666667	2.6744444444
Annickia le-testui (Le Thomas) Setten & Maas	Annickia	van Andel, T.R.	3882	16	8	2001	Cameroon	South	Campo-Ma'an area	9.873475	2.730687
Annickia le-testui (Le Thomas) Setten & Maas	Annickia	van Andel, T.R.	4216	26	10	2001	Cameroon	South	Campo-Ma'an area near Boussebeliga creek bridge	9.8225	2.37
Annickia polycarpa (DC.) Setten & Maas	Annickia	Annet, E.	174	9	6	1928	Cameroon	South	Bipindi	10.201	3.263
Annickia polycarpa (DC.) Setten & Maas	Annickia	Binuyo, A.	35646	23	3	1956	Cameroon	South-West	Along the Lofor Timber motor road in Mbalange Forest Reserve Southern Bakundu	9.4971	4.4536
Annickia sp.	Annickia	Gentry, A.H.	62470	3	5	1988	Cameroon	South-West	Banyong Batanga area between Awong and Banyu ca 15 km W of Manyemen	9.260136	5.172368
Annona senegalensis Pers. subsp. oulotricha Le Thomas	Annona	Aubréville, A.	729	6	2	1946	Cameroon	Adamawa	Meiganga	14.3	6.52
Annona senegalensis Pers. subsp. oulotricha Le Thomas	Annona	Aubréville, A.	787	10	2	1946	Cameroon	North	Garoua	13.4	9.3
Annona senegalensis Pers. subsp. oulotricha Le Thomas	Annona	Aubréville, A.	804	11	2	1946	Cameroon	North	Garoua	13.4	9.3
Annona senegalensis Pers. subsp. oulotricha Le Thomas	Annona	Aubréville, A.		1	1	1945	Cameroon
Annona senegalensis Pers. subsp. oulotricha Le Thomas	Annona	Biholong, M.	435	9	5	1979	Cameroon	Central	Ngoum-36 km N de Yoko axe Yoko-Tibati	12.42	5.72
Annona senegalensis Pers. subsp. oulotricha Le Thomas	Annona	Breteler, F.J.	1185	2	3	1961	Cameroon	East	Bétaré Oya	14.1	5.5
Annona senegalensis Pers. subsp. oulotricha Le Thomas	Annona	Brunt, M.A.	234	21	3	1962	Cameroon	South-West	Ndop Plain near Babungo village Map ref No 22	10.4528	6.053
Annona senegalensis Pers. subsp. oulotricha Le Thomas	Annona	CNAD	317	13	4	1966	Cameroon	West	Dschang	9.95	5.45
Annona senegalensis Pers. subsp. oulotricha Le Thomas	Annona	CNAD	808	1	5	1967	Cameroon	West	Nkounden	10.67	5.7
Annona senegalensis Pers. subsp. oulotricha Le Thomas	Annona	de Wilde, W.J.J.O	2359	30	4	1964	Cameroon	West	Bangwa ca. 15km NW of Baganté	10.48	5.2
Annona senegalensis Pers. subsp. oulotricha Le Thomas	Annona	de Wilde, W.J.J.O	2589	12	5	1964	Cameroon	West	Between Bangwa and Bangangté ca 8km NW of Bangangté	10.5	5.1666666667
Annona senegalensis Pers. subsp. oulotricha Le Thomas	Annona	Edens, J.H.		1	1	1989	Cameroon
Annona senegalensis Pers. subsp. oulotricha Le Thomas	Annona	Ekema, S.N.	138	7	2	1972	Cameroon	East	Bertoua	13.5166666667	5.2
Annona senegalensis Pers. subsp. oulotricha Le Thomas	Annona	Jacques-Félix, H.	3026	1	1	1939	Cameroon	West	Batchingou	10.4	5.13
Annona senegalensis Pers. subsp. oulotricha Le Thomas	Annona	Jacques-Félix, H.	3033	1	2	1939	Cameroon	West	Kontchankap	10.804451	5.589484
Annona senegalensis Pers. subsp. oulotricha Le Thomas	Annona	Jacques-Félix, H.	3136	1	2	1939	Cameroon	West	Foumban	10.92	5.72
Annona senegalensis Pers. subsp. oulotricha Le Thomas	Annona	Jacques-Félix, H.	3423	1	3	1939	Cameroon	Adamawa	Tignère	12.65	7.37
Annona senegalensis Pers. subsp. oulotricha Le Thomas	Annona	Jacques-Félix, H.	3532	1	4	1939	Cameroon	East	Doumo
Annona senegalensis Pers. subsp. oulotricha Le Thomas	Annona	Jacques-Félix, H.	4012	1	6	1939	Cameroon	Adamawa	Ngaoundéré	13.58	7.32
Annona senegalensis Pers. subsp. oulotricha Le Thomas	Annona	Leeuwenberg, A.J.M.	7650	31	1	1966	Cameroon	Adamawa	Ngaoundéré	13.58	7.32
Annona senegalensis Pers. subsp. oulotricha Le Thomas	Annona	Leeuwenberg, A.J.M.	9440	29	2	1972	Cameroon	North	17 km N of Banyo along road to Mba	11.8	6.9166666667
Annona senegalensis Pers. subsp. oulotricha Le Thomas	Annona	Letouzey, R.	177	8	2	1947	Cameroon	West	Melap-Njiban-Nchi (Foumban)	10.92	5.72
Annona senegalensis Pers. subsp. oulotricha Le Thomas	Annona	Letouzey, R.	606	6	3	1958	Cameroon	Adamawa	11 km de Ngaoundéré vers Ngakha	13.58	7.32
Annona senegalensis Pers. subsp. oulotricha Le Thomas	Annona	Letouzey, R.	1911	6	3	1958	Cameroon	Adamawa	Ngaoundéré	13.58	7.32
Annona senegalensis Pers. subsp. oulotricha Le Thomas	Annona	Letouzey, R.	3187	29	2	1960	Cameroon	East	Piste Moyenam Rivière Konbo	13.68	4.58
Annona senegalensis Pers. subsp. oulotricha Le Thomas	Annona	Letouzey, R.	3191	29	2	1960	Cameroon	East	Piste Moyenam-rivière Koubou	13.68	4.58
Annona senegalensis Pers. subsp. oulotricha Le Thomas	Annona	Mbenkum, T.F.	404	7	7	1973	Cameroon	North-West	Lassin 35km NNW of Kumbo	10.5833	6.4333
Annona senegalensis Pers. subsp. oulotricha Le Thomas	Annona	Ngameni, B.K.	51	21	4	1975	Cameroon	Central	Mont Ngolep massif Ngoro 38 km N de Bafia	11.263215	5.091158
Annona senegalensis Pers. subsp. oulotricha Le Thomas	Annona	Nkongmeneck, B.A.	256	17	4	1982	Cameroon	Central	Mont Ngoro à 58 km SW de Linte	11.263215	5.091158
Annona senegalensis Pers. subsp. senegalensis	Annona	Achoundong, G.	1385	8	1	1968	Cameroon	Far-North	Douzeye (c Bongor)	15.28	10.12
Annona senegalensis Pers. subsp. senegalensis	Annona	Achoundong, G.	3419	25	3	1974	Cameroon	North	Pitoa	13.506052	9.387165
Annona senegalensis Pers. subsp. senegalensis	Annona	Biholong, M.	28	18	8	1964	Cameroon	Far-North	Plaine de Maroua à 5km au NO de Maroua	14.2833333333	10.6
Annona senegalensis Pers. subsp. senegalensis	Annona	Bounougou, E.	4333	2	3	1954	Cameroon	North	Nord Cameroun
Annona senegalensis Pers. subsp. senegalensis	Annona	Brunt, M.A.	5	1	3	1962	Cameroon	South-West	Ndop Plain Small hill by Ndop village rest house	10.424978	6.012436
Annona senegalensis Pers. subsp. senegalensis	Annona	Brunt, M.A.	51	1	3	1962	Cameroon	South-West	Ndop Plain Hillside above Courtar Ndop Amp ref No 28	10.4961	6.0232
Annona senegalensis Pers. subsp. senegalensis	Annona	de Wilde, W.J.J.O	2389	12	5	1964	Cameroon	West	Bangwa	10.48	5.2
Annona senegalensis Pers. subsp. senegalensis	Annona	de Wilde, W.J.J.O	2966	2	9	1964	Cameroon	Far-North	ca 5 km W of Maroua	14.2833333333	10.6
Annona senegalensis Pers. subsp. senegalensis	Annona	de Wit, H.C.D	7182	4	8	1955	Cameroon	North	Garoua	13.4	9.3
Annona senegalensis Pers. subsp. senegalensis	Annona	Dong, E.	391	9	8	2000	Cameroon	North	Ecole de faune de Garoua	13.4	9.3
Annona senegalensis Pers. subsp. senegalensis	Annona	Geerling, C.	4609	8	4	1974	Cameroon	North	2km east of Garoua	13.4333333	9.3333333
Annona senegalensis Pers. subsp. senegalensis	Annona	Geerling, C.	4977	11	6	1974	Cameroon	Far-North	10km NO de Mora	14.0666667	11.1
Annona senegalensis Pers. subsp. senegalensis	Annona	Goetghebeur, P.	4891	23	3	1983	Cameroon	Central	Near Yaoundé Nkolbisson hill near the Mefou barrage	11.45	3.88
Annona senegalensis Pers. subsp. senegalensis	Annona	Hédin, L.	409	9	3	1927	Cameroon	Central	Bibbanga	10.3	3.72
Annona senegalensis Pers. subsp. senegalensis	Annona	Jacques-Félix, H.	3388	1	3	1939	Cameroon	Adamawa	Dodéo	12.07	7.48
Annona senegalensis Pers. subsp. senegalensis	Annona	Jacques-Félix, H.	3737	1	5	1939	Cameroon	Far-North	Bogo (Maroua)	14.61	10.73
Annona senegalensis Pers. subsp. senegalensis	Annona	Letouzey, R.	6779	10	9	1964	Cameroon	Far-North	Reserve forestière du Mayo Louti (10km W de Mokolo)	13.8	10.74
Annona senegalensis Pers. subsp. senegalensis	Annona	Letouzey, R.	13988	9	7	1975	Cameroon	North-West	Piste Munka (=Munkep) 45km NNW Wum	9.97	6.8
Annona senegalensis Pers. subsp. senegalensis	Annona	Lowe, J.	3541	26	2	1978	Cameroon	Central	By River Sanaga above Nachtigal falls	11.6833333	4.35
Annona senegalensis Pers. subsp. senegalensis	Annona	Malzy, P.	70	1	6	1951	Cameroon	North	Garoua	13.4	9.3
Annona senegalensis Pers. subsp. senegalensis	Annona	Manning, D.	1568	14	3	1987	Cameroon	East	Approximity 1km N of Bazama approximity of E Bertoua	13.9333333333	4.5166666667
Annona senegalensis Pers. subsp. senegalensis	Annona	Meijer, D.	15474	4	4	1981	Cameroon	North	Près de Garoua	13.4	9.3
Annona senegalensis Pers. subsp. senegalensis	Annona	Nkongmeneck, B.A.	739	23	3	1984	Cameroon	Central	Inang 23 km SSE de Ndikinimeki	10.83	4.77
Annona senegalensis Pers. subsp. senegalensis	Annona	Nordal, I.	929	12	4	1977	Cameroon	Adamawa	Bountoun Mboun mountains ca 40 km N of Ngaoundere	13.4833333	7.9
Annona senegalensis Pers. subsp. senegalensis	Annona	Onana, J.M.	2079	16	4	2002	Cameroon	South-West	PRTC Fonta FR	10.0166666666667	6.05
Annona senegalensis Pers. subsp. senegalensis	Annona	SCA	2106	24	4	1961	Cameroon	South-West	Bambui ES Bamenda	10.23	6.05
Annona senegalensis Pers. subsp. senegalensis	Annona	SCA	2421	7	2	1972	Cameroon	East	Bertoua	13.68	4.58
Annona senegalensis Pers. subsp. senegalensis	Annona	Sonké, B.	5614	25	5	2011	Cameroon	East	Ngoum Parc National Mbam et Djerem	12.7922	5.8442
Annona senegalensis Pers. subsp. senegalensis	Annona	Surville, N.	540	27	7	1954	Cameroon	Far-North	Sara	14.44	10.4
Annona senegalensis Pers. subsp. senegalensis	Annona	Thomas, D.W.	2055	26	4	1983	Cameroon	Far-North	41 km S of Rhumsiki ca 100 km NNW of Garoua	13.5393	10.3142
Annona senegalensis Pers. subsp. senegalensis	Annona	Vaillant, A.	15	1	1	1945	Cameroon	Far-North	Mora	14.14	11.05
Annona senegalensis Pers. subsp. senegalensis	Annona	van Andel, T.R.	3086	9	5	1999	Cameroon
Annona senegalensis Pers. subsp. senegalensis	Annona	Vroumsia, T.	116	1	1	1962	Cameroon	East	Bertoua-Batouri	13.68	4.58
Annona sp.	Annona	Darbyshire, I.	375	11	4	2004	Cameroon	West	Ridge at top of reserve from Ntanyam Trail	10.0966663360595	5.80861139297485
Annona sp.	Annona	Maitland, T.D.		1	1	1930	Cameroon	South-West	Buea area	9.2333	4.15
Annona sp.	Annona	Westphal, E.	8814	7	6	1975	Cameroon	Central	Market of Obala	11.5333333333	4.1666666667
Annonaceae sp.	Annonaceae	Acworth, J.M.	121	21	4	1994	Cameroon	South-West	Ekombe-Mofako Mokoko Forest Reserve	9.0924	4.4771
Annonaceae sp.	Annonaceae	Ashworth, J.	166	17	5	2009	Cameroon	North-West	Kagwene	9.73405555555556	6.11127777777778
Annonaceae sp.	Annonaceae	Ashworth, J.	366	19	6	2009	Cameroon	North-West	Along stream west of Ekaw path	9.73944444444444	6.10919444444444
Annonaceae sp.	Annonaceae	Ashworth, J.	371	20	6	2009	Cameroon	North-West	Ravine west of Ekaw path	9.73916666666667	6.11002777777778
Annonaceae sp.	Annonaceae	Ashworth, J.	406	25	6	2009	Cameroon	North-West	Ekaw Valley	9.74472222222222	6.10597222222222
Annonaceae sp.	Annonaceae	Asonganyi, J.N.	38	13	5	1980	Cameroon	South	River Awout 42 km SE de Mbalmayo	11.793433	3.2946
Annonaceae sp.	Annonaceae	Batoum, A.	44	24	5	1994	Cameroon	South-West	Mokoko Forest Reserve Ekombe-Mofako	9.0924	4.4771
Annonaceae sp.	Annonaceae	Bos, J.J.	4047	4	3	1969	Cameroon	South	18 km N of Kribi	9.9666666667	3.0333333333
Annonaceae sp.	Annonaceae	Bos, J.J.	5854	1	11	1969	Cameroon	South	Kribi beach	9.902908	2.926046
Annonaceae sp.	Annonaceae	Cable, S.	2703	28	5	1996	Cameroon	South-West	Kupe village	9.71666666666667	4.78333333333333
Annonaceae sp.	Annonaceae	Cable, S.	3795	11	7	1996	Cameroon	South-West	Kupe village	9.71666666666667	4.78333333333333
Annonaceae sp.	Annonaceae	Cable, S.	3833	15	7	1996	Cameroon	South-West	Kupe village	9.71666666666667	4.78333333333333
Annonaceae sp.	Annonaceae	Cheek, M.	40	13	3	2004	Cameroon	Central	Mefou National Park	11.5833333333333	3.61666666666667
Annonaceae sp.	Annonaceae	Cheek, M.	5393	16	11	1993	Cameroon	South-West	ca 40 minutes walk N then E from Njonji Hunters path to Lake Njonji	8.9931	4.1388
Annonaceae sp.	Annonaceae	Cheek, M.	7153	25	1	1995	Cameroon	South-West	Kupe village	9.6833	4.7665666668
Annonaceae sp.	Annonaceae	Cheek, M.	8357	20	5	1996	Cameroon	South-West	Kupe village	9.7016666667	4.7933333333
Annonaceae sp.	Annonaceae	Cheek, M.	11723	15	3	2004	Cameroon	Central	Ndanan I to Ndanan II L of path	11.5802777777778	3.62222222222222
Annonaceae sp.	Annonaceae	Cheek, M.	14266	5	12	2008	Cameroon	South-West	Mbu-Ayukaba footpath	9.55361111111111	5.93527777777778
Annonaceae sp.	Annonaceae	Couvreur, T.L.P.	442	2	5	2013	Cameroon	Central	Ottotomo Forest Reserve 2 km after reserve base near small loggers road	11.28275	3.66934
Annonaceae sp.	Annonaceae	Couvreur, T.L.P.	448	25	6	2013	Cameroon	Central	Ottotomo Forest Reserve 1 km after reserve base near small loggers road	11.28282	3.66381
Annonaceae sp.	Annonaceae	Couvreur, T.L.P.	479	8	9	2013	Cameroon	South	27 km east from Lélé village	13.317033	2.287087
Annonaceae sp.	Annonaceae	Couvreur, T.L.P.	499	10	9	2013	Cameroon	South	ca 15 km east from Lélé village	13.338159	2.291146
Annonaceae sp.	Annonaceae	Couvreur, T.L.P.	636	16	2	2013	Cameroon	Littoral	Ebo Wildlife Reserve Djuma permanent camp	10.231356	4.334624
Annonaceae sp.	Annonaceae	Couvreur, T.L.P.	684	12	2	2015	Cameroon	South	Campo Ma'an National Park 11 km on trail from Ebinanemeyong village on road 7 km from Nyabessan to Campo town	10.348409	2.494081
Annonaceae sp.	Annonaceae	Couvreur, T.L.P.	1220	7	3	2019	Cameroon	East	61 km south of Yokadouma 30 km after Ngato 15 km after river ALPICAM 'base de vie' then 40 km on forestry road starting 4 km before Maséa village	14.6525	3.079
Annonaceae sp.	Annonaceae	Dang, D.	691	16	3	1978	Cameroon	Central	Colline Nkolngoas dans le massif Mbamminkom	11.72	3.73
Annonaceae sp.	Annonaceae	Darbyshire, I.	122	25	3	2003	Cameroon	South-West	Mbolokoung Trail ca2km north of Nyandong	9.58388888888889	4.97888888888889
Annonaceae sp.	Annonaceae	de Wilde, J.J.F.E	1987	28	2	1964	Cameroon
Annonaceae sp.	Annonaceae	de Wit, H.C.D	9444	19	12	1957	Cameroon	Central	Region M'Bamileke (Bafia)	11.2333333333	4.75
Annonaceae sp.	Annonaceae	Doumenge, C.	523	22	5	1987	Cameroon	South-West	Bakossi Mountains 1-8 km NNE of Menyum Village	9.612	5.0578
Annonaceae sp.	Annonaceae	Droissart, V.	1228	6	3	2012	Cameroon	South-West	Parc National de Korup Mt Yuhan	8.8604100	5.1568400
Annonaceae sp.	Annonaceae	Etuge, M.	1346	26	10	1995	Cameroon	South-West	Bush shrike trail Nyasoso	9.6883	4.8117
Annonaceae sp.	Annonaceae	Etuge, M.	3037	16	8	1996	Cameroon	South-West	Main path behind Secondary High School Nyasoso (Max's trail)	9.6833	4.8167
Annonaceae sp.	Annonaceae	Etuge, M.	3133	6	9	1996	Cameroon	South-West	Nyasoso	9.6833	4.8167
Annonaceae sp.	Annonaceae	Etuge, M.	3145	6	9	1996	Cameroon	South-West	Nyasoso	9.6833	4.8167
Annonaceae sp.	Annonaceae	Etuge, M.	4768	14	11	2000	Cameroon	North-West	Bu	10.1117	6.275
Annonaceae sp.	Annonaceae	Fraser, P.J.	324	3	5	1994	Cameroon	South-West	Mokoko River forest res	9.0667	4.45
Annonaceae sp.	Annonaceae	Gentry, A.H.	52953	16	11	1985	Cameroon	South-West	Mt Cameroun south slope Transect 9	9.015155	4.076254
Annonaceae sp.	Annonaceae	Gentry, A.H.	52967	16	11	1985	Cameroon	South-West	Mt Cameroun south slope Transect 10	9.015155	4.076254
Annonaceae sp.	Annonaceae	Gentry, A.H.	52968	16	11	1985	Cameroon	South-West	Mt Cameroun south slope Transect 10	9.015155	4.076254
Annonaceae sp.	Annonaceae	Gentry, A.H.	62442	3	5	1988	Cameroon	South-West	Banyong Batanga area between Awong and Banyu ca 15 km W of Manyemen	9.260136	5.172368
Annonaceae sp.	Annonaceae	Gentry, A.H.	62537	3	5	1988	Cameroon	South-West	Banyong Batanga area between Awong and Banyu ca 15 km W of Manyemen	9.260136	5.172368
Annonaceae sp.	Annonaceae	Guarisma	27	1	10	1967	Cameroon	Central	Kiki	11.18	4.67
Annonaceae sp.	Annonaceae	Harris, D.J.	6164	3	11	1998	Cameroon	East	Lobeke Reserve Djangi Bai	15.7166666667	2.2833333333
Annonaceae sp.	Annonaceae	Harris, D.J.	6213	4	11	1998	Cameroon	East	Lobeke Reserve Terra firma forest 1 km east of Djangi Bai	15.7666666667	2.3166666667
Annonaceae sp.	Annonaceae	Hoshino, J.	11	6	2	1981	Cameroon	South	Mvini 35km east of Campo	10.093531	2.376571
Annonaceae sp.	Annonaceae	Hoshino, J.	352	27	2	1982	Cameroon	South	Mvini 35km east of Campo	10.093531	2.376571
Annonaceae sp.	Annonaceae	Hoshino, J.		7	2	1981	Cameroon	South	Mvini 7km de l'Est de Nkoelon Reserve de Campo	10.093531	2.376571
Annonaceae sp.	Annonaceae	Kenfack, D.	1021	2	2	1998	Cameroon	South-West	Korup National Park	8.855	5.0633333333
Annonaceae sp.	Annonaceae	Kenfack, D.	1115	2	3	1998	Cameroon	South-West	Korup National Park	8.855	5.0633333333
Annonaceae sp.	Annonaceae	Kenfack, D.	1599	18	2	2002	Cameroon	Littoral	Yingui Forest river bank	10.294477	4.513246
Annonaceae sp.	Annonaceae	Letouzey, R.	13910	21	6	1975	Cameroon	South-West	Pente septentrionale de Nta Ali (1266)m) descente de la cote 1009 à Mbio 30 km SE de Mamfe	9.503821	5.598758
Annonaceae sp.	Annonaceae	Mikio, K.	50	20	12	1983	Cameroon	South	Mvini 35km east of Campo	10.093531	2.376571
Annonaceae sp.	Annonaceae	Mpom, B.	545	11	12	1971	Cameroon	Littoral	Vers Ndom à 4km de Mbai sur Ngog Lituba	9.56	4.5
Annonaceae sp.	Annonaceae	Ndam, N.	325	18	2	1992	Cameroon	South-West	Bomana	9.0167	4.3167
Annonaceae sp.	Annonaceae	Ndam, N.	710	18	10	1993	Cameroon	South-West	Bomana-Koto Road c 500 m Bearing 305 deg towards Onge river	9.0167	4.3167
Annonaceae sp.	Annonaceae	Nemba, J.	486	1	1	1987	Cameroon	South-West	Kumba degraded forest vegetation	9.4333333	4.6166667
Annonaceae sp.	Annonaceae	Ngameni, B.K.	97	29	4	1978	Cameroon	Central	Zone planitiaire au pied des Mt Ngoro Nord de Bafia	11.263215	5.091158
Annonaceae sp.	Annonaceae	Nguembou Kamgang, C.	63	31	7	2001	Cameroon	South	Mbouma et environs	13.0666666667	2.7166666667
Annonaceae sp.	Annonaceae	Nkeng, P.	127	26	4	1993	Cameroon	South-West	Likombe	9.1833	4.1
Annonaceae sp.	Annonaceae	Nkongmeneck, B.A.	481	27	3	1983	Cameroon	South	Réserve de faune de Campo	9.8244	2.3704
Annonaceae sp.	Annonaceae	Sainge, M.	394	3	3	2000	Cameroon	South-West	Korup National Park Ndian	8.8666666667	5.0666666667
Annonaceae sp.	Annonaceae	Sainge, M.	629	6	8	2000	Cameroon	South-West	Korup National Park Ndian	8.8666666667	5.0666666667
Annonaceae sp.	Annonaceae	Sainge, M.	820	15	6	2001	Cameroon	South-West	Korup National Park Ndian	8.8666666667	5.0666666667
Annonaceae sp.	Annonaceae	Sainge, M.	836	1	6	2001	Cameroon	South-West	Korup National Park Ndian	8.8666666667	5.0666666667
Annonaceae sp.	Annonaceae	Sainge, M.	879	22	9	2001	Cameroon	South-West	Kupe-Muanenguba Edip forest ca 9 km west of Edip village Nyasoso	9.6809	4.8236
Annonaceae sp.	Annonaceae	Satabié, B.	515	11	12	1979	Cameroon	South	Massif des Mamelles (323m) à 40km S Kribi	11.73	2.87
Annonaceae sp.	Annonaceae	Satabié, B.	802	12	3	1986	Cameroon	South	Environs de Bifa près Zingui 50 km SE Kribi	10.23	2.73
Annonaceae sp.	Annonaceae	Schoenenberger, J.	302	29	4	1996	Cameroon	South-West	Isuki trail ca 3km from Ekundu kundu	8.88333333333333	5.15
Annonaceae sp.	Annonaceae	Sunderland, T.C.H.	1609	30	4	1994	Cameroon	South-West	4km SW of Bonjare	9.01666666666667	4.81666666666667
Annonaceae sp.	Annonaceae	Tchouto Mbatchou, G.P.	723	7	10	1993	Cameroon	South-West	Bomana	9.00	4.2667
Annonaceae sp.	Annonaceae	Tchouto Mbatchou, G.P.	1070	19	4	1994	Cameroon	South-West	Mokoko Forest Reserve	9.0667	4.4667
Annonaceae sp.	Annonaceae	Tchouto Mbatchou, G.P.	1195	19	5	1994	Cameroon	South-West	Mokoko Forest Reserve	9.0333	4.4167
Annonaceae sp.	Annonaceae	Thomas, D.W.	2928	1	1	1984	Cameroon	South-West	Montane forest and meadows on the southern slope of Mount above Batoke	9.0833333	4.1333333
Annonaceae sp.	Annonaceae	Thomas, D.W.	4813	1	6	1985	Cameroon	South-West	around small Koto western side of Mount	9.06666	4.31666
Annonaceae sp.	Annonaceae	Thomas, D.W.	5346	3	1	1986	Cameroon	South-West	Bakossi Mountains west of Bangem	9.7226600	5.1112458
Annonaceae sp.	Annonaceae	Thomas, D.W.	5745	10	3	1986	Cameroon	South-West	Korup National Park	8.85	5.0167
Annonaceae sp.	Annonaceae	Thomas, D.W.	5802	10	3	1986	Cameroon	South-West	Korup National Park	8.85	5.0167
Annonaceae sp.	Annonaceae	Thomas, D.W.	7273	27	7	1987	Cameroon	East	Sangha river (international frontier) 30 km from Libongo southwards	16.0666667	2.5
Annonaceae sp.	Annonaceae	Thomas, D.W.	10182	26	5	1994	Cameroon	South-West	near Nguti	9.4833	5.3333
Annonaceae sp.	Annonaceae	van Andel, T.R.	3393	6	5	2001	Cameroon	South	Campo-Ma'an National Park Ebianemeyong	10.35	2.4
Annonaceae sp.	Annonaceae	van Andel, T.R.	3812	2	7	2001	Cameroon	South	Dipikar	9.95	2.2666666667
Annonaceae sp.	Annonaceae	van der Burgt, X.M.	181	26	9	1997	Cameroon	South	Mvie	10.6166666667	2.9166666667
Annonaceae sp.	Annonaceae	van der Burgt, X.M.	306	1	10	1997	Cameroon	South	Kribi	9.900815	2.922239
Annonaceae sp.	Annonaceae	van der Burgt, X.M.	458	1	10	1997	Cameroon	South	Kribi beach	9.900815	2.922239
Annonaceae sp.	Annonaceae	van der Burgt, X.M.	469	1	11	1997	Cameroon	South	Kribi beach	9.900815	2.922239
Annonaceae sp.	Annonaceae	van der Burgt, X.M.	485	1	11	1997	Cameroon	South	Kribi beach	9.900815	2.922239
Annonaceae sp.	Annonaceae	van der Burgt, X.M.	487	1	11	1997	Cameroon	South	Kribi beach	9.900815	2.922239
Annonaceae sp.	Annonaceae	van der Burgt, X.M.	488	1	11	1997	Cameroon	South	Kribi beach	9.900815	2.922239
Annonaceae sp.	Annonaceae	van der Burgt, X.M.	489	1	11	1997	Cameroon	South	Kribi beach	9.900815	2.922239
Annonaceae sp.	Annonaceae	van der Burgt, X.M.	490	1	11	1997	Cameroon	South	Kribi beach	9.900815	2.922239
Annonaceae sp.	Annonaceae	Villiers, J.-F.	2342	4	12	1984	Cameroon	South-West	5 km SE Mundongo 34 km WNW Muyuka	9.25	4.1666666667
Annonaceae sp.	Annonaceae	Villiers, J.-F.	3531	3	7	1986	Cameroon	North	13 km NNW Wangay 70 km W de Poli	12.68	8.6
Annonaceae sp.	Annonaceae	Watts, J.	1097	20	5	1994	Cameroon	South-West	Mokoko Forest Reserve Ekombe-Mofako	9.0667	4.4667
Annonaceae sp.	Annonaceae	Watts, J.	1180	24	5	1994	Cameroon	South-West	Mokoko Forest Reserve Ekombe-Mofako	9.05	4.4667
Annonaceae sp.	Annonaceae	Wheatley, J.I.	501	21	9	1992	Cameroon	South-West	Mt Bakingili-Nja Keta Path	9.05	4.0833
Annonaceae sp.	Annonaceae	Wieringa, J.J.	5810	28	2	2007	Cameroon	Central	Nkongméyos Minloua hill (or Montagne de Mouche)	11.4333333333	3.8866666667
Anonidium brieyi De Wild.	Anonidium	Binuyo, A.	35606	1	3	1956	Cameroon	South-West	Banga	9.4166667	4.55
Anonidium brieyi De Wild.	Anonidium	Brenan, J.P.M.	9410	13	3	1948	Cameroon	South-West	Southern Bakundu FR	9.3508	4.4874
Anonidium brieyi De Wild.	Anonidium	Cheek, M.	10240	3	12	1999	Cameroon	South-West	Just west of Loum	9.7293333333	4.732
Anonidium brieyi De Wild.	Anonidium	Olorunfemi, J.	30508	9	4	1951	Cameroon	South-West	S Bakundu FR	9.374744	4.491408
Anonidium brieyi De Wild.	Anonidium	Onana, J.M.	3101	16	4	2005	Cameroon	Littoral	Loum Forest Reserve	9.73138888888889	4.73083333333333
Anonidium brieyi De Wild.	Anonidium	Thomas, D.W.	2188	21	6	1983	Cameroon	South-West	5 km S of Kumba on Buea/Douala Road	9.39	4.65
Anonidium mannii (Oliv.) Engl. & Diels	Anonidium	Achoundong, G.	1325	7	12	1986	Cameroon	South-West	Colline de Bokwa 42 km SE Mamfe	9.643493	5.714613
Anonidium mannii (Oliv.) Engl. & Diels	Anonidium	Annet, E.	42		2	1918	Cameroon	South-West	Buéa
Anonidium mannii (Oliv.) Engl. & Diels	Anonidium	Baker, W.J.	462	8	9	1993	Cameroon	South-West	Mabeta-Moliwe at a site near Moliwe	9.2637	3.9793
Anonidium mannii (Oliv.) Engl. & Diels	Anonidium	Betti, J.L.	9	9	7	1995	Cameroon	East	Réserve de Faune du Dja	13.18	3.17
Anonidium mannii (Oliv.) Engl. & Diels	Anonidium	Betti, J.L.	171	4	8	1995	Cameroon	East	Réserve de faune du Dja	13.18	3.17
Anonidium mannii (Oliv.) Engl. & Diels	Anonidium	Breteler, F.J.	2454	9	1	1962	Cameroon	East	Toungrélo	13.5333333333	4.3333333333
Anonidium mannii (Oliv.) Engl. & Diels	Anonidium	Büsgen, M.	493	10	1	1909	Cameroon
Anonidium mannii (Oliv.) Engl. & Diels	Anonidium	Cable, S.	2801	3	6	1996	Cameroon	South-West	Nyasoso	9.7	4.86666666666667
Anonidium mannii (Oliv.) Engl. & Diels	Anonidium	Cheek, M.	6009	15	1	1995	Cameroon	South-West	Nature trail	9.6833333333	4.8166666667
Anonidium mannii (Oliv.) Engl. & Diels	Anonidium	Cheek, M.	7896	20	11	1995	Cameroon	South-West	Kupe Mount	9.6833333333	4.8233333333
Anonidium mannii (Oliv.) Engl. & Diels	Anonidium	Cheek, M.	11248	22	10	2002	Cameroon	Central	Eastern sector of M'fou Nat Park Footpath running E of bridge SE of Ndanan 1	11.5886111111111	3.61972222222222
Anonidium mannii (Oliv.) Engl. & Diels	Anonidium	Cheek, M.	14275	6	12	2008	Cameroon	South-West	Mbu-Ayukaba footpath	9.555	5.94055555555556
Anonidium mannii (Oliv.) Engl. & Diels	Anonidium	Couvreur, T.L.P.	106	25	2	2007	Cameroon	Central	near Otele	11.147	3.437
Anonidium mannii (Oliv.) Engl. & Diels	Anonidium	Couvreur, T.L.P.	415	21	3	2013	Cameroon	Central	Mont Mbam Minkon on trail 3 km from Nkol Nyada village	11.40291	3.96785
Anonidium mannii (Oliv.) Engl. & Diels	Anonidium	Couvreur, T.L.P.	449	25	6	2013	Cameroon	Central	Ottotomo Forest Reserve 1 km after reserve base near small loggers road	11.2829	3.6694
Anonidium mannii (Oliv.) Engl. & Diels	Anonidium	Couvreur, T.L.P.	452	25	6	2013	Cameroon	Central	Ottotomo Forest Reserve on top of small hill in front of reserve house	11.2907	3.6502
Anonidium mannii (Oliv.) Engl. & Diels	Anonidium	Couvreur, T.L.P.	456	7	9	2013	Cameroon	South	15 km east from Lélé village	13.325405	2.283687
Anonidium mannii (Oliv.) Engl. & Diels	Anonidium	Couvreur, T.L.P.	609	9	2	2014	Cameroon	Central	on trail to Oveng Lodge hotel near parking just behind the village of Oveng 30 km on road from Mbalmayo to Sangmelima	11.701346	3.416479
Anonidium mannii (Oliv.) Engl. & Diels	Anonidium	Couvreur, T.L.P.	634	16	2	2013	Cameroon	Littoral	Ebo Wildlife Reserve Djuma permanent camp	10.235818	4.335257
Anonidium mannii (Oliv.) Engl. & Diels	Anonidium	Couvreur, T.L.P.	696	13	2	2015	Cameroon	South	Campo Ma'an National Park 11 km on trail from Ebinanemeyong village on road 7 km from Nyabessan to Campo town	10.336151	2.48323
Anonidium mannii (Oliv.) Engl. & Diels	Anonidium	Couvreur, T.L.P.	987	24	2	2016	Cameroon	Central	Ottotomo Forest reserve 7 km north-west from Ngoumou 30 km south west from Yaoundé	11.28553	3.656663
Anonidium mannii (Oliv.) Engl. & Diels	Anonidium	Couvreur, T.L.P.	1022	27	3	2016	Cameroon	South-West	Bayang Mbo Wildlife Sanctuary before Mbu river	9.48903	5.34622
Anonidium mannii (Oliv.) Engl. & Diels	Anonidium	Couvreur, T.L.P.	1205	5	3	2019	Cameroon	East	79 km south of Yokadouma 30 km after Ngato 15 km after river ALPICAM 'base de vie' then 40 km on forestry road starting 4 km before Maséa village	14.716592	3.16864
Anonidium mannii (Oliv.) Engl. & Diels	Anonidium	Couvreur, T.L.P.	1207	5	3	2019	Cameroon	East	81 km south of Yokadouma 30 km after Ngato 15 km after river ALPICAM 'base de vie' then 40 km on forestry road starting 4 km before Maséa village	14.69711	3.174585
Anonidium mannii (Oliv.) Engl. & Diels	Anonidium	Couvreur, T.L.P.	10532	4	4	2016	Cameroon	South-West	Nyasoso village at base of My Kupe forest reserve along nature trail	9.68636	4.82402
Anonidium mannii (Oliv.) Engl. & Diels	Anonidium	de Wilde, J.J.F.E	7930	29	1	1975	Cameroon	South	17 km On the newly reconstructed road from Ebolowa to Minkok	11.255506	2.750112
Anonidium mannii (Oliv.) Engl. & Diels	Anonidium	de Wilde, W.J.J.O	1968	27	2	1964	Cameroon	Central	SSW of M'Balmayo	11.5	3.52
Anonidium mannii (Oliv.) Engl. & Diels	Anonidium	Droissart, V.	1416	26	7	2012	Cameroon	Central	Mbam-Minkom Village de Nkolniada	11.4013400	3.9699700
Anonidium mannii (Oliv.) Engl. & Diels	Anonidium	Droissart, V.	2158	5	9	2015	Cameroon	South	Massif de Ngovayang village de Atog Boga	10.496875019744	3.25763697735965
Anonidium mannii (Oliv.) Engl. & Diels	Anonidium	Etuge, M.	486	16	1	1987	Cameroon	South-West	Ekombe & Bekondo. 5 Km N of Ek	9.33333333333333	4.65
Anonidium mannii (Oliv.) Engl. & Diels	Anonidium	Fraser, P.J.	1031	26	7	1996	Cameroon	South-West	Bonenza in South West Province	9.08	4.05
Anonidium mannii (Oliv.) Engl. & Diels	Anonidium	Gosline, W.G.	420	15	10	2002	Cameroon	Central	Beside inundated area of Mefou floodplain	11.5655555555556	3.61722222222222
Anonidium mannii (Oliv.) Engl. & Diels	Anonidium	Hédin, L.	36	17	2	1927	Cameroon	Central	Nanga Eboko	12.364585	4.682903
Anonidium mannii (Oliv.) Engl. & Diels	Anonidium	Hédin, L.	1337	13	6	1927	Cameroon	Littoral	Nkam	10.67	4.35
Anonidium mannii (Oliv.) Engl. & Diels	Anonidium	Hédin, L.	1603	1	11	1927	Cameroon	Littoral	Nlohé	9.751172	4.752785
Anonidium mannii (Oliv.) Engl. & Diels	Anonidium	Hédin, L.		8	4	1927	Cameroon	East	Yokadouma	15.05	3.52
Anonidium mannii (Oliv.) Engl. & Diels	Anonidium	Hochuli, D.	4	22	6	1995	Cameroon	Central	Nkolkossé (Monatélé)	11.28	4.28
Anonidium mannii (Oliv.) Engl. & Diels	Anonidium	Kaji, M.	98	23	12	1983	Cameroon	South	Mvini 35 km East of Campo	10.093531	2.376571
Anonidium mannii (Oliv.) Engl. & Diels	Anonidium	Kamdem, N.	142	19	9	2013	Cameroon	Central	Mbam Minkom	11.36	3.96
Anonidium mannii (Oliv.) Engl. & Diels	Anonidium	Kamdem, N.	168	27	7	2014	Cameroon	East	Deng Deng	13.1343786	5.201052
Anonidium mannii (Oliv.) Engl. & Diels	Anonidium	Kamdem, N.	415	18	3	2016	Cameroon	East	Somalomo	12.71317	3.32283
Anonidium mannii (Oliv.) Engl. & Diels	Anonidium	Kamdem, N.	421	19	4	2016	Cameroon	East	Deng Deng	13.44413	5.21353
Anonidium mannii (Oliv.) Engl. & Diels	Anonidium	Kamdem, N.	454	1	12	2016	Cameroon	East	Lomié	13.580396	3.116736
Anonidium mannii (Oliv.) Engl. & Diels	Anonidium	Kamdem, N.	456	11	12	2016	Cameroon	East	Mindourou Alpicam	14.548867	4.120213
Anonidium mannii (Oliv.) Engl. & Diels	Anonidium	Letouzey, R.	194	16	2	1947	Cameroon	Central	Ekom	11.7	3.85
Anonidium mannii (Oliv.) Engl. & Diels	Anonidium	Letouzey, R.	1276	13	2	1959	Cameroon	South	Essam	12.37	4.68
Anonidium mannii (Oliv.) Engl. & Diels	Anonidium	Letouzey, R.	1385	14	2	1959	Cameroon	South	Essam (Nanga Eboko)	12.37	4.68
Anonidium mannii (Oliv.) Engl. & Diels	Anonidium	Letouzey, R.	1547	12	3	1959	Cameroon	Central	Nkila	12.37	4.68
Anonidium mannii (Oliv.) Engl. & Diels	Anonidium	Letouzey, R.	11202	12	2	1972	Cameroon	West	Près Bandounga à 40 km au NW de Ndikinimeki	10.55	4.98
Anonidium mannii (Oliv.) Engl. & Diels	Anonidium	Manning, D.	1806	12	5	1987	Cameroon	South-West	Forest to approximately 1 km SW of Bombe Bakundu approximately 20 km S of Kumba	9.452	4.8236
Anonidium mannii (Oliv.) Engl. & Diels	Anonidium	Mikio, K.	98	23	12	1983	Cameroon	South	Mvini 35km east of Campo	10.093531	2.376571
Anonidium mannii (Oliv.) Engl. & Diels	Anonidium	Mitani, M.	36	1	10	1983	Cameroon	South	Mvini à Campo	10.093531	2.376571
Anonidium mannii (Oliv.) Engl. & Diels	Anonidium	Mpom, B.	184	3	2	1956	Cameroon	Central	Eloumden, Route Kribi près de Yaoundé	11.43333	3.816670
Anonidium mannii (Oliv.) Engl. & Diels	Anonidium	Nana, P.	51	27	4	1955	Cameroon	East	près village Letta	13.83	4.93
Anonidium mannii (Oliv.) Engl. & Diels	Anonidium	Nemba, J.	435	5	1	1987	Cameroon	South-West	Bakossi Mbambe forest Mamfe road	9.5	4.9333333333
Anonidium mannii (Oliv.) Engl. & Diels	Anonidium	Nemba, J.	773	13	2	1988	Cameroon	South-West	Molongo forest western Bakossi	9.5667	4.9333
Anonidium mannii (Oliv.) Engl. & Diels	Anonidium	Nemba, J.	901	26	2	1988	Cameroon	South-West	around Baro Village	9.2	5.2833
Anonidium mannii (Oliv.) Engl. & Diels	Anonidium	Ohigashim, H.	36	5	12	1983	Cameroon	South	Mvini	10.093531	2.376571
Anonidium mannii (Oliv.) Engl. & Diels	Anonidium	Raynal, J.	9607	13	2	1963	Cameroon	South	Nkoemvone	11.13	2.8
Anonidium mannii (Oliv.) Engl. & Diels	Anonidium	Sonké, B.	565	21	8	1993	Cameroon	East	Réserve de faune de Dja	13.18	3.17
Anonidium mannii (Oliv.) Engl. & Diels	Anonidium	Sonké, B.	5545	6	3	2001	Cameroon	South	Mintom	13.288	2.6708
Anonidium mannii (Oliv.) Engl. & Diels	Anonidium	Sonké, B.	5798	19	7	2011	Cameroon	East	Parc National Deng Deng	9.4967	5.3433
Anonidium mannii (Oliv.) Engl. & Diels	Anonidium	Staudt, A.	813	1	3	1896	Cameroon	South-West	Johann-Albrechtshöhe[Kumba] area	9.2	4.1667
Anonidium mannii (Oliv.) Engl. & Diels	Anonidium	Sunderland, T.C.H.	1494	7	7	1992	Cameroon	South-West	Mt Kupe Max's Trail	9.7	4.86666666666667
Anonidium mannii (Oliv.) Engl. & Diels	Anonidium	Tchouto Mbatchou, G.P.	3129	5	2	2001	Cameroon	South	Campo-Ma'an area Nsengou	10.585	2.1819444444
Anonidium mannii (Oliv.) Engl. & Diels	Anonidium	Thomas, D.W.	2850	29	12	1983	Cameroon	South-West	Cameroon Mountain	9.1	4.0833333333
Anonidium mannii (Oliv.) Engl. & Diels	Anonidium	Thomas, D.W.	3041	6	2	1984	Cameroon	South-West	forest around Nyasoso at the base of Mount Koupe	9.6833	4.8333
Anonidium mannii (Oliv.) Engl. & Diels	Anonidium	Thomas, D.W.	3366	24	3	1984	Cameroon	South-West	North-eastern corner of Korup National Park near baro village	9.1833333	5.2666667
Anonidium mannii (Oliv.) Engl. & Diels	Anonidium	Thomas, D.W.	5425	1	1	1986	Cameroon	South-West	Along Mungo River by Kurume hammock bridge 40km north of Kumba on Mamfe road	9.45	4.64
Anonidium mannii (Oliv.) Engl. & Diels	Anonidium	Thomas, D.W.	7641	3	4	1988	Cameroon	South-West	Rain forest between Ikenge and Esukutang ca 6km west of Ikenge	9.0833333	5.2833333
Anonidium mannii (Oliv.) Engl. & Diels	Anonidium	van den Burg, H.C.	88	13	7	1978	Cameroon	East	Koundi	13.6	4.7333333333
Anonidium mannii (Oliv.) Engl. & Diels	Anonidium	van Velzen, R.	73	26	5	2006	Cameroon	South	Bebamboue	9.9876666667	3.0585
Anonidium mannii (Oliv.) Engl. & Diels	Anonidium	Wieringa, J.J.	5820	4	3	2007	Cameroon	Central	1km NW Nouma Miviami-Zibi Mt	11.4136666667	3.9666666667
Anonidium mannii (Oliv.) Engl. & Diels	Anonidium	Zenker, G.A.	729	1	1	1896	Cameroon	Central	Yaoundé	11.52	3.87
Anonidium sp.	Anonidium	Thomas, D.W.	5843	1	3	1986	Cameroon	South-West	Korup National Park	8.85	5.01666
Artabotrys aurantiacus Engl. & Diels var. auranticus	Artabotrys	Breteler, F.J.	968	29	1	1961	Cameroon	East	Goyoum	13.38	5.22
Artabotrys aurantiacus Engl. & Diels var. auranticus	Artabotrys	Breteler, F.J.	1429	24	5	1961	Cameroon	East	Ebaka (Bertoua)	13.32	4.93
Artabotrys aurantiacus Engl. & Diels var. auranticus	Artabotrys	Breteler, F.J.	2097	21	11	1961	Cameroon	East	Near Nguélémendouka	12.9333333333	4.35
Artabotrys aurantiacus Engl. & Diels var. auranticus	Artabotrys	Breteler, F.J.	2210	12	12	1961	Cameroon	East	Ndo Riv (Bertoua)	13.68	4.58
Artabotrys aurantiacus Engl. & Diels var. auranticus	Artabotrys	Breteler, F.J.	2799	15	4	1962	Cameroon	East	Doumé Riv (Batouri)	13.45	4.23
Artabotrys aurantiacus Engl. & Diels var. auranticus	Artabotrys	Breteler, F.J.	3034	2	10	1962	Cameroon	East	Nguélémendouka	12.92	4.38
Artabotrys aurantiacus Engl. & Diels var. auranticus	Artabotrys	Brunt, M.A.	212	21	3	1962	Cameroon	South-West	Ndop plain Swamp forest between ndop and Bamali villages	10.424978	6.012436
Artabotrys aurantiacus Engl. & Diels var. auranticus	Artabotrys	Cable, S.	1309	19	2	1995	Cameroon	South-West	Likombe	9.1833	4.1167
Artabotrys aurantiacus Engl. & Diels var. auranticus	Artabotrys	Cable, S.	1310	19	2	1995	Cameroon	South-West	Likombe	9.1833	4.1167
Artabotrys aurantiacus Engl. & Diels var. auranticus	Artabotrys	Cheek, M.	9063	23	1	1998	Cameroon	South-West	Road to NLO Mt from Kodmin	9.6833	5.00
Artabotrys aurantiacus Engl. & Diels var. auranticus	Artabotrys	de Bruijn, J.		4	4	1962	Cameroon	East	Nguélémendouka	12.92	4.38
Artabotrys aurantiacus Engl. & Diels var. auranticus	Artabotrys	de Wilde, W.J.J.O	1602	21	12	1963	Cameroon	Central	Badjob	10.68	3.68
Artabotrys aurantiacus Engl. & Diels var. auranticus	Artabotrys	de Wilde, W.J.J.O	2720	17	6	1964	Cameroon	Central	Bank Nyong River near the new bridge ca 65 km SSW of Eséka	10.5	3.4666666667
Artabotrys aurantiacus Engl. & Diels var. auranticus	Artabotrys	Elad, M.	132	8	2	1995	Cameroon	South-West	Nyasoso	9.6833	4.8167
Artabotrys aurantiacus Engl. & Diels var. auranticus	Artabotrys	Elad, M.	510	13	8	1996	Cameroon	South	Ebom	10.7333333333	3.1
Artabotrys aurantiacus Engl. & Diels var. auranticus	Artabotrys	Etuge, M.	5373	12	4	2004	Cameroon	West	Bali Ngemba grassland and forest patches northeast of Mantum	10.0805559158325	5.8222222328186
Artabotrys aurantiacus Engl. & Diels var. auranticus	Artabotrys	Gentry, A.H.	52942	16	11	1985	Cameroon	South-West	Mt Cameroon south slope Transect 8	9.015155	4.076254
Artabotrys aurantiacus Engl. & Diels var. auranticus	Artabotrys	Goetghebeur, P.	4960	31	3	1983	Cameroon	West	Cameroon W Province Way Foumban to Koumbo	10.92	5.72
Artabotrys aurantiacus Engl. & Diels var. auranticus	Artabotrys	Gosline, W.G.	99	10	2	1998	Cameroon	South-West	Nzee Mbeng trail from Ngomin to Nzee Mbeng	9.7166667	5.8333333
Artabotrys aurantiacus Engl. & Diels var. auranticus	Artabotrys	Groves, M.	21	31	1	1995	Cameroon	South-West	Ndum	9.7	4.8333
Artabotrys aurantiacus Engl. & Diels var. auranticus	Artabotrys	Groves, M.	77	8	2	1995	Cameroon	South-West	Nyasoso	9.6833	4.8167
Artabotrys aurantiacus Engl. & Diels var. auranticus	Artabotrys	Jacques-Félix, H.	5211	1	5	1960	Cameroon	West	Dschang	9.95	5.45
Artabotrys aurantiacus Engl. & Diels var. auranticus	Artabotrys	Leeuwenberg, A.J.M.	8319	9	9	1971	Cameroon	Littoral	Manengouba mount base 4 km WNW Of Nkongsamba	9.8833333	4.9666667
Artabotrys aurantiacus Engl. & Diels var. auranticus	Artabotrys	Letouzey, R.	3309	29	1	1961	Cameroon	East	Berge arbustive et broussailleuse du fleuve Sanaga au Nord de Goyoum	13.364563	5.244224
Artabotrys aurantiacus Engl. & Diels var. auranticus	Artabotrys	Letouzey, R.	3772	12	4	1961	Cameroon	East	Rives du Dja entre les rivières Meu et Edjune	13.3333	3.41667
Artabotrys aurantiacus Engl. & Diels var. auranticus	Artabotrys	Letouzey, R.	4859	25	4	1962	Cameroon	East	Rives de la Kadei entre Mindourou et Dongongo (40 km SSE de Batouri)	14.603778	4.136709
Artabotrys aurantiacus Engl. & Diels var. auranticus	Artabotrys	Letouzey, R.	12141	18	3	1973	Cameroon	East	Rives du Dja près Ndongo à 40 km WNW de Moloundou	14.8666666667	2.15
Artabotrys aurantiacus Engl. & Diels var. auranticus	Artabotrys	Letouzey, R.	13495	11	12	1974	Cameroon	West	Ngwenfon 35km NW de Foumban	10.92	5.72
Artabotrys aurantiacus Engl. & Diels var. auranticus	Artabotrys	Nemba, J.	953	20	3	1988	Cameroon	South-West	South slope of mount north of Mt Etinde Forest	9.1333	4.0833
Artabotrys aurantiacus Engl. & Diels var. auranticus	Artabotrys	Raynal, J.	10240	5	3	1963	Cameroon	South	Nyabesan	10.4	2.4
Artabotrys aurantiacus Engl. & Diels var. auranticus	Artabotrys	Tisserant, C.	3651				Cameroon	East	Betare Oya	14.0848	5.5979
Artabotrys aurantiacus Engl. & Diels var. auranticus	Artabotrys	van der Laan, F.M.	223	11	11	1980	Cameroon	East	S of Nguélémendouka road to Mayos second river	12.9333333333	4.35
Artabotrys aurantiacus Engl. & Diels var. auranticus	Artabotrys	van der Laan, F.M.	911	27	8	1985	Cameroon	East	S of Nguélémendouka road to Mayos second river	12.9333333333	4.35
Artabotrys aurantiacus Engl. & Diels var. auranticus	Artabotrys	Zenker, G.A.	690	1	1	1896	Cameroon	Central	Yaoundé	11.52	3.87
Artabotrys aurantiacus Engl. & Diels var. auranticus	Artabotrys	Zenker, G.A.		2	10	1895	Cameroon	Central	Yaoundé	11.5166667	3.8666667
Artabotrys aurantiacus Engl. & Diels var. multiflorus Pell. ex Le Thomas	Artabotrys	Meijer, D.	15033	11	3	1981	Cameroon	Central	Près Yaoundé	11.45	3.8666666667
Artabotrys aurantiacus Engl. & Diels var. multiflorus Pell. ex Le Thomas	Artabotrys	Onana, J.M.	2027	13	4	2002	Cameroon	West	Bali- Ngemba FR	10.0833333333333	5.81666666666667
Artabotrys congolensis De Wild. & T.Durand	Artabotrys	Cable, S.	332	2	12	1993	Cameroon	South-West	Along path from village Mt Etinde summit	9.15	4.05
Artabotrys congolensis De Wild. & T.Durand	Artabotrys	Cable, S.	475	8	12	1993	Cameroon	South-West	Upper Boando	9.153	4.0521
Artabotrys congolensis De Wild. & T.Durand	Artabotrys	Cable, S.	2851	4	6	1996	Cameroon	South-West	Nyasoso	9.7	4.86666666666667
Artabotrys congolensis De Wild. & T.Durand	Artabotrys	Cable, S.	3804	11	7	1996	Cameroon	South-West	Kupe Rock saddle	9.71666666666667	4.78333333333333
Artabotrys congolensis De Wild. & T.Durand	Artabotrys	Cable, S.	3894	17	7	1996	Cameroon	South-West	Kupe village	9.71666666666667	4.78333333333333
Artabotrys congolensis De Wild. & T.Durand	Artabotrys	Cheek, M.	3470	3	7	1992	Cameroon	South-West	Mabeta Moliwe reserve 3-5 km east of Limbe	9.2569	4.0077
Artabotrys congolensis De Wild. & T.Durand	Artabotrys	Couvreur, T.L.P.	431	2	5	2013	Cameroon	Central	near Ebolbom village 4 km est of Ngoumou 3 km north west of Otélé	11.2828	3.60898
Artabotrys congolensis De Wild. & T.Durand	Artabotrys	Gosline, W.G.	241	29	11	1999	Cameroon	South-West	Kupe village	9.6883	4.7783
Artabotrys congolensis De Wild. & T.Durand	Artabotrys	Letouzey, R.	12016	22	2	1973	Cameroon	East	Sur axe Lomié-Ngoila -Souanké à 15 km au SSW de Ngola	13.860116	2.51667
Artabotrys congolensis De Wild. & T.Durand	Artabotrys	McKey, D.B.	111	9	7	1976	Cameroon	Littoral	Tissongo	9.869487	3.573305
Artabotrys congolensis De Wild. & T.Durand	Artabotrys	Mildbraed, G.W.J.	7727	12	1	1914	Cameroon	South	Ebolowa-Yaoundé	10.9252	3.0061
Artabotrys congolensis De Wild. & T.Durand	Artabotrys	Thomas, D.W.	4482	6	3	1985	Cameroon	South-West	Forest and meadows on the gently sloping side of Mount Cameroun above small Koto village	9.1	4.33
Artabotrys congolensis De Wild. & T.Durand	Artabotrys	Thomas, D.W.	4816	1	6	1985	Cameroon	South-West	around small Koto western side of Mount	9.1	4.33
Artabotrys congolensis De Wild. & T.Durand	Artabotrys	Villiers, J.-F.	2441	11	12	1984	Cameroon	South-West	Pente E Mont 6 km E Bomana 35 km NW Limbé Alt 950 m	9.11209	4.274292
Artabotrys congolensis De Wild. & T.Durand	Artabotrys	Wheatley, J.I.	644	28	10	1992	Cameroon	South-West	Saddle between Mt Etinde and Cameroon	9.1167	4.0833
Artabotrys dielsianus Le Thomas	Artabotrys	Couvreur, T.L.P.	453	6	9	2013	Cameroon	South	Lélé	13.345281	2.295169
Artabotrys dielsianus Le Thomas	Artabotrys	van Andel, T.R.	4128	3	10	2001	Cameroon	South	Campo-Ma'an area	9.8666666667	2.2833333333
Artabotrys dielsianus Le Thomas	Artabotrys	Zenker, G.A.	510	1	1	1914	Cameroon	South	Bipindi	10.42	3.08
Artabotrys dielsianus Le Thomas	Artabotrys	Zenker, G.A.	2087	1	1	1914	Cameroon	South	Bipindi	10.4166666667	3.0833333333
Artabotrys insignis Engl. & Diels	Artabotrys	Cheek, M.	11641	10	3	2004	Cameroon	Central	Route Ndanan I-Ndangan I	11.5844444444444	3.62027777777778
Artabotrys insignis Engl. & Diels	Artabotrys	Couvreur, T.L.P.	710	14	2	2015	Cameroon	South	Campo Ma'an National Park 11 km on trail from Ebinanemeyong village on road 7 km from Nyabessan to Campo town	10.359934	2.460384
Artabotrys insignis Engl. & Diels	Artabotrys	Couvreur, T.L.P.	1044	3	4	2016	Cameroon	South-West	Mount Cameroon National Park on the Bomona trail behind Bomona village 10 km NW from Idenau	9.096782	4.294876
Artabotrys insignis Engl. & Diels	Artabotrys	Couvreur, T.L.P.	1214	6	3	2019	Cameroon	East	82 km south of Yokadouma 30 km after Ngato 15 km after river ALPICAM 'base de vie' then 40 km on forestry road starting 4 km before Maséa village	14.7386	3.157539
Artabotrys insignis Engl. & Diels	Artabotrys	Elad, M.	580	25	2	1997	Cameroon	South	Ebom	10.7333333333	3.1
Artabotrys insignis Engl. & Diels	Artabotrys	Letouzey, R.	9607	26	11	1969	Cameroon	Central	Yangafok II 25km ENE de Bafia	11.370897	4.934223
Artabotrys insignis Engl. & Diels	Artabotrys	Parren, M.P.E.	4	26	2	1997	Cameroon	South	Ebom	10.7166666667	3.1
Artabotrys insignis Engl. & Diels	Artabotrys	Thomas, D.W.	7578	3	4	1988	Cameroon	South-West	Korup National Park	9.0833	5.2833
Artabotrys insignis Engl. & Diels	Artabotrys	Zenker, G.A.	2801	1	1	1904	Cameroon	South	Bipindi	10.4166666667	3.0833333333
Artabotrys insignis Engl. & Diels	Artabotrys	Zenker, G.A.	3320	1	1	1907	Cameroon	South	Bipindi	10.42	3.08
Artabotrys insignis Engl. & Diels var. batesii (Pellegr.) Le Thomas	Artabotrys	Bates, G.L.	1792	1	9	1922	Cameroon	South	Bitye near R Ja	12.37	3.02
Artabotrys insignis Engl. & Diels var. batesii (Pellegr.) Le Thomas	Artabotrys	Breteler, F.J.	2956	15	5	1962	Cameroon	East	Village Djang 40 km west of Bertoua	13.35	4.5833333333
Artabotrys insignis Engl. & Diels var. batesii (Pellegr.) Le Thomas	Artabotrys	Letouzey, R.	10370	12	4	1970	Cameroon	South	Rive du Ntem à Ebianemeyong 60 km east de Campo	10.33	2.42
Artabotrys jacques-félicis Pell.	Artabotrys	Bates, G.L.	1699	1	1	1922	Cameroon	South	River Ja Bitya	12.37	3.02
Artabotrys jacques-félicis Pell.	Artabotrys	Jacques-Félix, H.	2490	1	11	1938	Cameroon	Central	Ndiki	10.83	4.77
Artabotrys jacques-félicis Pell.	Artabotrys	Zenker, G.A.	3834	1	1	1909	Cameroon	South	Bipindi	10.42	3.08
Artabotrys rufus De Wild.	Artabotrys	Breteler, F.J.	1752	2	8	1961	Cameroon	East	Dimako	13.57	4.38
Artabotrys rufus De Wild.	Artabotrys	Breteler, F.J.	1825	31	8	1961	Cameroon	East	Bertoua 15 km along road to Deng Deng	13.6333333333	4.6666666667
Artabotrys rufus De Wild.	Artabotrys	Breteler, F.J.	2717	30	3	1962	Cameroon	Central	Fébé Mount	11.4833333333	3.9166666667
Artabotrys rufus De Wild.	Artabotrys	Breteler, F.J.	2825	16	4	1962	Cameroon	East	Bamékok (Batouri)	14.15	4.2
Artabotrys rufus De Wild.	Artabotrys	Couvreur, T.L.P.	418	21	3	2013	Cameroon	Central	Mont Mbam Minkon on trail 5 km from Nkol Nyada village On top of small hill	11.40236	3.97215
Artabotrys rufus De Wild.	Artabotrys	Couvreur, T.L.P.	1211	6	3	2019	Cameroon	East	60 km south of Yokadouma 5 km south of Maséa village	14.84783	3.108625
Artabotrys rufus De Wild.	Artabotrys	de Wilde, W.J.J.O	2779	1	7	1964	Cameroon	Central	Nachtigal	11.6333333333	4.35
Artabotrys rufus De Wild.	Artabotrys	de Wilde, W.J.J.O	3715	2	11	1964	Cameroon	Central	Nkolbison	11.45	3.8833333333
Artabotrys rufus De Wild.	Artabotrys	Leeuwenberg, A.J.M.	6011	29	4	1965	Cameroon	Central	Left bank Sanaga river near Ferry Nachtigal ca 20km N of Obala	11.641508	4.349358
Artabotrys rufus De Wild.	Artabotrys	Letouzey, R.	5147	25	5	1963	Cameroon	East	A 25 km au NE de Bangé km 75 route Yokadouma-Moloundou	15.12	3.02
Artabotrys rufus De Wild.	Artabotrys	Mezili, P.	193	22	4	1971	Cameroon	East	Mbatika-Malen 20km de Moloundou route Yokadouma	15.22	2.037
Artabotrys rufus De Wild.	Artabotrys	Mildbraed, G.W.J.	4350	26	1	1911	Cameroon	East	Moloundou near Lokomo Bumba and Bange	15.25	2.083333
Artabotrys rufus De Wild.	Artabotrys	Mildbraed, G.W.J.	4999	24	4	1911	Cameroon	East	Forêt inhabitée entre Yokaduma et Assobam	15.05	3.52
Artabotrys sp.	Artabotrys	Cable, S.	1140	6	2	1995	Cameroon	South-West	Nyasoso	9.6833	4.8167
Artabotrys sp.	Artabotrys	Couvreur, T.L.P.	413	21	3	2013	Cameroon	Central	Mont Mbam Minkon on trail 3 km from Nkol Nyada village	11.4053	3.96779
Artabotrys sp.	Artabotrys	Couvreur, T.L.P.	441	2	5	2013	Cameroon	Central	Ottotomo Forest Reserve 2 km after reserve base near small loggers road	11.28273	3.66983
Artabotrys sp.	Artabotrys	Couvreur, T.L.P.	465	7	9	2013	Cameroon	South	19 km east from Lélé village	13.331175	2.271346
Artabotrys sp.	Artabotrys	de Wit, H.C.D	8216	20	12	1957	Cameroon	Littoral	M'Kongsamba-M'Bamillelelea	9.75	4.7666666667
Artabotrys sp.	Artabotrys	Etuge, M.	4358	27	10	1998	Cameroon	South-West	Nkanseh	9.7333	4.8333
Artabotrys sp.	Artabotrys	Gentry, A.H.	62576	8	5	1988	Cameroon	East	Ndakan Sango River	16.115	2.3666666667
Artabotrys sp.	Artabotrys	Kamdem, N.	538	3	6	2017	Cameroon	South-West	Nguti	9.49029604	5.345330006
Artabotrys sp.	Artabotrys	Koufani, A.	58	17	1	1978	Cameroon	South	Akonetye on 2°30' of Ebolowa	12.87	2.67
Artabotrys sp.	Artabotrys	Mildbraed, G.W.J.	1727	12	1	1914	Cameroon	South	South of Nyong Ebolowa-Yaoundé road	11.2833333	2.9666667
Artabotrys sp.	Artabotrys	Nemba, J.	705	30	1	1988	Cameroon	South-West	Mbu Bakundu Mamfe Road Secondary growing forest	9.3167	5.0333
Artabotrys sp.	Artabotrys	Pollard, B.J.	587	2	10	2001	Cameroon	North-West	100m S of ring rd opposite path to St Mary's Catholic Church school	10.4644441604614	6.06916666030883
Artabotrys sp.	Artabotrys	Sainge, M.	887	26	9	2001	Cameroon	South-West	Kupe-Muanenguba Forest between Edip village and Ekenzu village ca 5 km west of Ekenzu village Nyososo	9.6809	4.8236
Artabotrys sp.	Artabotrys	Thomas, D.W.	6207	1	4	1986	Cameroon	Central	Banks of Nyong river 2km downstream of Akonolinga Tom Smith's seedcracker research site	12.25	3.75
Artabotrys sp.	Artabotrys	Thomas, D.W.	10327	10	2	1995	Cameroon	South-West	Rumpi Hills Dikome area	9.25	4.9167
Artabotrys sp.	Artabotrys	Thomas, D.W.	10340	10	2	1995	Cameroon	South-West	Rumpi Hills Dikome area	9.25	4.9167
Artabotrys sp.	Artabotrys	van Andel, T.R.	4032	24	8	2001	Cameroon	South	Campo-Ma'an National Park	10.5	2.3333333333
Artabotrys sp.	Artabotrys	Villiers, J.-F.	2334	4	12	1984	Cameroon	South-West	5 km SE Mundongo 34 km WNW Muyuka	9.25	4.1666666667
Artabotrys sp.	Artabotrys	Watts, J.	563	17	10	1992	Cameroon	South-West	75° from Njonji Lake	9.0333	4.1333
Artabotrys sp.	Artabotrys	Zenker, G.A.		1	1	1896	Cameroon	South	Bipindi	10.4166666667	3.0833333333
Artabotrys thomsonii Oliv.	Artabotrys	Bates, G.L.	1763	1	11	1922	Cameroon	South	Bitya near R Ja	12.37	3.02
Artabotrys thomsonii Oliv.	Artabotrys	Breteler, F.J.	1725	1	8	1961	Cameroon	East	Near Dimako 28km SW of Bertoua	13.57	4.38
Artabotrys thomsonii Oliv.	Artabotrys	Breteler, F.J.	1797	30	8	1961	Cameroon	East	Bertoua 6km along road to Batouri and Betaré-Oya	13.68	4.58
Artabotrys thomsonii Oliv.	Artabotrys	Cheek, M.	17781	5	12	2014	Cameroon	South	Djoum North East Nkout Base of ridge	12.805722	2.558722
Artabotrys thomsonii Oliv.	Artabotrys	Couvreur, T.L.P.	751	27	3	2015	Cameroon	East	Palisco forest consession 15 km along main road into consession	13.541717	3.52002
Artabotrys thomsonii Oliv.	Artabotrys	Couvreur, T.L.P.	1020	27	3	2016	Cameroon	South-West	Bayang Mbo Wildlife Sanctuary after Mbu river	9.4978	5.350047
Artabotrys thomsonii Oliv.	Artabotrys	Couvreur, T.L.P.	1230	8	3	2019	Cameroon	East	67 km south of Yokadouma 30 km after Ngato 15 km after river ALPICAM 'base de vie' then 40 km on forestry road starting 4 km before Maséa village	14.671721	3.085602
Artabotrys thomsonii Oliv.	Artabotrys	Etuge, M.	485	16	1	1987	Cameroon	South-West	Ekombe	10.87	4.48
Artabotrys thomsonii Oliv.	Artabotrys	Leeuwenberg, A.J.M.	5201	27	3	1965	Cameroon	Littoral	8km W of Massok	10.47	4.13
Artabotrys thomsonii Oliv.	Artabotrys	Letouzey, R.	4435	26	2	1962	Cameroon	East	Djouo (Somalomo)	12.93	3.32
Artabotrys thomsonii Oliv.	Artabotrys	Letouzey, R.	5533	29	7	1963	Cameroon	East	A 8km au SSW de Koso (village situé à 60km au SSW de Batouri)	14.17	3.93
Artabotrys thomsonii Oliv.	Artabotrys	Letouzey, R.	5548	5	8	1963	Cameroon	East	Entre Badekok et Mpan (50km ENE de Lomié)	15.02	3.22
Artabotrys thomsonii Oliv.	Artabotrys	Letouzey, R.	10413	23	2	1971	Cameroon	East	20km environ à l'ENE de Mikel village situé à 85km au N de Moloundou sur la route de Yokadouma	15.247979	2.816598
Artabotrys thomsonii Oliv.	Artabotrys	Letouzey, R.	11200	12	2	1972	Cameroon	West	Près Bandounga à 40km au NW de Ndikinimeki	10.55	4.98
Artabotrys thomsonii Oliv.	Artabotrys	Letouzey, R.	12140	18	3	1973	Cameroon	East	Rive du Dja près Ndongo à 40km WNW de Moloudou	15.13	2.78
Artabotrys thomsonii Oliv.	Artabotrys	Letouzey, R.	12240	18	3	1973	Cameroon	East	Ndongo (Dja-Molundou)	15.29	2.58
Artabotrys thomsonii Oliv.	Artabotrys	Nkongmeneck, B.A.	536	9	11	1983	Cameroon	Central	Ndokalende 4km au SSW de Ndikinimeki	10.78	4.72
Artabotrys thomsonii Oliv.	Artabotrys	Sanford, W.W.	6179	12	3	1969	Cameroon	East	Betare Oya to Garoua Boulai 54 miles Betare Oya	14.39	5.66
Artabotrys thomsonii Oliv.	Artabotrys	van Andel, T.R.	3459	24	5	2001	Cameroon	South	Elephant Mont	10.0166666667	2.8
Artabotrys thomsonii Oliv.	Artabotrys	van Andel, T.R.	3872	16	8	2001	Cameroon	South	Campo-Ma'an area	9.873475	2.730687
Artabotrys thomsonii Oliv.	Artabotrys	Zenker, G.A.	489	1	12	1914	Cameroon	South	Nkuambe	10.46	3.26
Artabotrys thomsonii Oliv.	Artabotrys	Zenker, G.A.	697	1	1	1896	Cameroon	Central	Yaoundé	11.52	3.87
Artabotrys velutinus Scott-Elliot	Artabotrys	Bates, G.L.	1287	1	1	1919	Cameroon	South	Bitye river	12.3666666667	3.0166666667
Artabotrys velutinus Scott-Elliot	Artabotrys	Cheek, M.	9143	11	2	1998	Cameroon	South-West	Edip village to lake edip 2-3 km	9.65	4.9667
Artabotrys velutinus Scott-Elliot	Artabotrys	Fotius, G.	2144	21	7	1974	Cameroon	North	Mango	13.25	8.42
Artabotrys velutinus Scott-Elliot	Artabotrys	Fotius, G.	2660	12	6	1977	Cameroon	Adamawa	Mbibol 40 km W de Ngaoundéré	13.58	7.32
Artabotrys velutinus Scott-Elliot	Artabotrys	Gosline, W.G.	149	16	11	1998	Cameroon	South-West	Kodmin	9.7	5.00
Artabotrys velutinus Scott-Elliot	Artabotrys	Jacques-Félix, H.	8523	5	10	1967	Cameroon	North	Pentes du Mango	13.25	8.42
Artabotrys velutinus Scott-Elliot	Artabotrys	Letouzey, R.	5248	6	6	1963	Cameroon	East	27 km ENE de Mopwo (village situé au km 22 route Yokadouma-Batouri)	15.08	3.67
Artabotrys velutinus Scott-Elliot	Artabotrys	Letouzey, R.	7481	21	7	1966	Cameroon	Adamawa	Près Tekel (60 km NNO de Bagodo)	13.17	6.78
Artabotrys velutinus Scott-Elliot	Artabotrys	Letouzey, R.	7826	9	9	1966	Cameroon	Central	Pentes orientales du mont Yangba (1473m) près Nyafianga (42km NNE de Bafia)	11.355823	5.132386
Artabotrys velutinus Scott-Elliot	Artabotrys	Letouzey, R.	10040	1	2	1970	Cameroon	South	Rives du Ntem près du confluent de la Kye 16km ESE d'Ambam	11.34	2.25
Artabotrys velutinus Scott-Elliot	Artabotrys	Letouzey, R.	13501	12	12	1974	Cameroon	West	Massif du Nkogam (2263m) 25km W de Foumban	10.670768	5.733509
Artabotrys velutinus Scott-Elliot	Artabotrys	Mildbraed, G.W.J.	9195	1	5	1914	Cameroon		Lom
Artabotrys velutinus Scott-Elliot	Artabotrys	Nkongmeneck, B.A.	1750	4	4	1996	Cameroon	Central	Mfoundi Dept Eloumden 10 km SW of Yaoundé	11.433333	3.816667
Artabotrys velutinus Scott-Elliot	Artabotrys	Onana, J.M.	523	4	2	1998	Cameroon	South-West	Bank of river Chide	9.72	4.95
Artabotrys velutinus Scott-Elliot	Artabotrys	Tchouto Mbatchou, G.P.	1307	3	4	1996	Cameroon	South-West	Along the road towards Likombe	9.15	4.0833
Artabotrys velutinus Scott-Elliot	Artabotrys	van der Zon, A.P.M.	1122	6	8	1981	Cameroon	Adamawa	Boko 14 km Sud-Ouest de Ngaoundéré	13.5	7.25
Artabotrys velutinus Scott-Elliot	Artabotrys	Zenker, G.A.	231	1	1	1913	Cameroon	South	Bipindi	10.42	3.08
Artabotrys velutinus Scott-Elliot	Artabotrys	Zenker, G.A.	1222	3	4	1897	Cameroon	South	Bipindi	10.42	3.08
Brieya fasciculata De Wild.	Brieya	Ashworth, J.	310	13	6	2009	Cameroon	North-West	Kagwene	9.74466666666667	6.10438888888889
Brieya fasciculata De Wild.	Brieya	Aubréville, A.	2115	1	1	1933	Cameroon	South-West	Mudjika (Wudjika?)	9.41	4.29
Brieya fasciculata De Wild.	Brieya	Couvreur, T.L.P.	510	16	10	2013	Cameroon	South-West	on trail from Ekongo village located 5 km before the entrance to Limbe 7 km on secondary road On flank of Mt Etinde 100 m in Mont Cameroon National Park	9.132378	4.072238
Brieya fasciculata De Wild.	Brieya	Couvreur, T.L.P.	511	16	10	2013	Cameroon	South-West	on trail from Ekongo village located 5 km before the entrance to Limbe 7 km on secondary road On flank of Mt Etinde 100 m in Mont Cameroon National Park	9.131697	4.072622
Brieya fasciculata De Wild.	Brieya	Couvreur, T.L.P.	677	11	2	2015	Cameroon	South	Campo Ma'an National Park 11 km on trail from Ebinanemeyong village on road 7 km from Nyabessan to Campo town	10.3444	2.48319
Brieya fasciculata De Wild.	Brieya	Couvreur, T.L.P.	957	10	1	2016	Cameroon	South-West	Rumpi mountains forest trail ca 5 km after Dikome Balue village ca 40 km north of Kumba	9.24028	4.93245
Brieya fasciculata De Wild.	Brieya	Couvreur, T.L.P.	1231	8	3	2019	Cameroon	East	68 km south of Yokadouma 30 km after Ngato 15 km after river ALPICAM 'base de vie' then 40 km on forestry road starting 4 km before Maséa village	14.668913	3.088112
Brieya fasciculata De Wild.	Brieya	Etuge, M.	1844	28	3	1996	Cameroon	South-West	Kupe village Muanezum trail = Daniel Ajang's Earthwatch rented area Mt Kupe	9.66666666666667	4.76666666666667
Brieya fasciculata De Wild.	Brieya	Gosline, W.G.	234	28	11	1999	Cameroon	South-West	Kupe village	9.6883	4.7783
Brieya fasciculata De Wild.	Brieya	Harris, D.J.	5985	18	10	1998	Cameroon	East	Lac Lobeke Reserve ca 40 km west of Djembe	15.7333333333	2.15
Brieya fasciculata De Wild.	Brieya	Harris, D.J.	6065	31	10	1998	Cameroon	East	forest around Small Bai	15.7666666667	2.3166666667
Brieya fasciculata De Wild.	Brieya	Harris, D.J.	6330	10	11	1998	Cameroon	East	Lobeke Reserve Bolu bai	15.7166666667	2.1666666667
Brieya fasciculata De Wild.	Brieya	Letouzey, R.	5605	13	8	1963	Cameroon	East	Entre Asip et Mang (60km ENE de Lomié)	14.17	3.4
Brieya fasciculata De Wild.	Brieya	Letouzey, R.	9132	23	3	1968	Cameroon	South	Abords de la Lobé à 50 km au SSE de Kribi et à 30 km à l'ENE de Campo	9.8244	2.3704
Brieya fasciculata De Wild.	Brieya	Letouzey, R.	10718	23	4	1971	Cameroon	East	Batéka Malen 20 km NE de Moloundou	15.35	2.15
Brieya fasciculata De Wild.	Brieya	Letouzey, R.	12345	12	12	1973	Cameroon	Central	Près Ngong (25 km NE d'Edéa)	10.9833	3.75
Brieya fasciculata De Wild.	Brieya	Nning, J.	385	21	4	1997	Cameroon	South-West	Njonji	9.0167	4.1167
Brieya fasciculata De Wild.	Brieya	van Andel, T.R.	3732	20	6	2001	Cameroon	South-West	Cameroon Mountain	9.0281666667	4.127
Cleistopholis glauca Pierre ex Engl. & Diels	Cleistopholis	Betti, J.L.	81	23	7	1995	Cameroon	East	Réserve de faune du Dja	13.18	3.17
Cleistopholis glauca Pierre ex Engl. & Diels	Cleistopholis	Biholong, M.	219	27	6	1969	Cameroon	Adamawa	A 80 km au SO de Banyo-Plaine Tikar	11.82	6.75
Cleistopholis glauca Pierre ex Engl. & Diels	Cleistopholis	Bos, J.J.	4784	9	6	1969	Cameroon	South	20 km from Kribi Lolodorf road	10.05	3.05
Cleistopholis glauca Pierre ex Engl. & Diels	Cleistopholis	Cheek, M.	10229	2	12	1999	Cameroon	South-West	Mungo River F.R.	9.5666666667	4.7833333333
Cleistopholis glauca Pierre ex Engl. & Diels	Cleistopholis	Chevalier, A.J.B.	33473	1	7	1917	Cameroon	Central	Feup (Yaoundé)	11.52	3.87
Cleistopholis glauca Pierre ex Engl. & Diels	Cleistopholis	Couvreur, T.L.P.	389	16	2	2012	Cameroon	South	on road between Campo and Kribi	9.84764	2.62885
Cleistopholis glauca Pierre ex Engl. & Diels	Cleistopholis	Couvreur, T.L.P.	430	2	5	2013	Cameroon	Central	near Ebolbom village 3 km est of Ngoumou 2 km north west of Otélé	11.28692	3.59954
Cleistopholis glauca Pierre ex Engl. & Diels	Cleistopholis	de Kruif, A.P.M.	797	1	12	1982	Cameroon	East	1km W of Béla along Sangha river near CAR border	16.05	2.6833333333
Cleistopholis glauca Pierre ex Engl. & Diels	Cleistopholis	de Kruif, A.P.M.	1046	6	1	1983	Cameroon	South	Rocher du Loup km 36 road Kribi-Campo	9.85	2.6166666667
Cleistopholis glauca Pierre ex Engl. & Diels	Cleistopholis	Etuge, M.	4873	1	12	2000	Cameroon	South-West	Ntali	9.576	5.2525
Cleistopholis glauca Pierre ex Engl. & Diels	Cleistopholis	Etuge, M.	4917	20	3	2003	Cameroon	South-West	Nyandong-forest above village	9.58555507659912	4.98305559158325
Cleistopholis glauca Pierre ex Engl. & Diels	Cleistopholis	Foury, P.	57	1	1	1935	Cameroon	Central	Avom	11.52	3.87
Cleistopholis glauca Pierre ex Engl. & Diels	Cleistopholis	Leeuwenberg, A.J.M.	6467	20	8	1965	Cameroon	Littoral	18km SEof Douala along road to Ndonga (=old to Edea)	9.71	4.05
Cleistopholis glauca Pierre ex Engl. & Diels	Cleistopholis	Letouzey, R.	3036	17	2	1960	Cameroon	East	Bertoua	13.68	4.58
Cleistopholis glauca Pierre ex Engl. & Diels	Cleistopholis	Mikio, K.	546	21	12	1983	Cameroon	South	Mvini 35km east of Campo	10.093531	2.376571
Cleistopholis glauca Pierre ex Engl. & Diels	Cleistopholis	Mukete, W.	130	7	7	1996	Cameroon	South-West	Munyenge	9.0833	4.4167
Cleistopholis glauca Pierre ex Engl. & Diels	Cleistopholis	Sonké, B.	5807	19	7	2011	Cameroon	East	Parc National Deng Deng	9.4967	5.3433
Cleistopholis glauca Pierre ex Engl. & Diels	Cleistopholis	SRFK	1372	1	8	1949	Cameroon	East	Région de Moloundou	15.17	2.05
Cleistopholis glauca Pierre ex Engl. & Diels	Cleistopholis	Tamaki, M.	79	1	1	1981	Cameroon	South-West	Ejagam council Forest Reserve in the South West Province	8.974914	5.747174
Cleistopholis glauca Pierre ex Engl. & Diels	Cleistopholis	Tchoungui, F.		1	12	1948	Cameroon	Central	Chantier CORON près Yaoundé	11.52	3.87
Cleistopholis glauca Pierre ex Engl. & Diels	Cleistopholis	Thomas, D.W.	2561	24	11	1983	Cameroon	South-West	Buea-Douala Mature forest along the Mungo River Mungo River Forest Reserve	9.567006	4.697341
Cleistopholis glauca Pierre ex Engl. & Diels	Cleistopholis	Thomas, D.W.	4200	16	1	1985	Cameroon	South-West	Forest and forest relictss near Mundemba	8.9167	4.9667
Cleistopholis glauca Pierre ex Engl. & Diels	Cleistopholis	Thomas, D.W.	6121	12	5	1986	Cameroon	South-West	Near Mundemba town	8.9166667	4.9666667
Cleistopholis glauca Pierre ex Engl. & Diels	Cleistopholis	Thomas, D.W.	6792	25	3	1987	Cameroon	South-West	Mundemba Ndian division	8.9	4.95
Cleistopholis glauca Pierre ex Engl. & Diels	Cleistopholis	van Andel, T.R.	3846	13	8	2001	Cameroon	South	Campo-Ma'an area	9.873475	2.730687
Cleistopholis patens (Benth.) Engl. & Diels	Cleistopholis	Adebusuyi, J.K.	44049	15	6	1960	Cameroon	South-West	Southern Bakundu Forest Reserve	9.4333333333	4.55
Cleistopholis patens (Benth.) Engl. & Diels	Cleistopholis	Aubréville, A.	41	13	8	1945	Cameroon	Central	Avome	11.52	3.87
Cleistopholis patens (Benth.) Engl. & Diels	Cleistopholis	Bos, J.J.	5927	1	11	1969	Cameroon	South	Kribi beach	9.902908	2.926046
Cleistopholis patens (Benth.) Engl. & Diels	Cleistopholis	Couvreur, T.L.P.	1202	5	3	2019	Cameroon	East	76 km south of Yokadouma 30 km after Ngato 15 km after river ALPICAM 'base de vie' then 40 km on forestry road starting 4 km before Maséa village	14.720473	3.158508
Cleistopholis patens (Benth.) Engl. & Diels	Cleistopholis	Fogiel, M.K.	947	7	10	1994	Cameroon	East	Dja Reserve	13.18	3.17
Cleistopholis patens (Benth.) Engl. & Diels	Cleistopholis	Gentry, A.H.	52909	15	11	1985	Cameroon	South-West	Mt Cameroun south slope W of Victoria Transect 5	9.015155	4.076254
Cleistopholis patens (Benth.) Engl. & Diels	Cleistopholis	Harris, D.J.	6064	31	10	1998	Cameroon	East	forest around Small Bai	15.7666666667	2.3166666667
Cleistopholis patens (Benth.) Engl. & Diels	Cleistopholis	Harris, D.J.	6231	5	11	1998	Cameroon	East	Lobeke Reserve Surroundings of Djangi Bai	15.7666666667	2.3166666667
Cleistopholis patens (Benth.) Engl. & Diels	Cleistopholis	Harris, D.J.	6697	3	12	1998	Cameroon	East	50 km west of Komela crossroads on the road to Libongo	15.8666666667	2.6
Cleistopholis patens (Benth.) Engl. & Diels	Cleistopholis	Jacques-Félix, H.	4630	1	7	1939	Cameroon	East	Deng Deng	13.5166666667	5.2
Cleistopholis patens (Benth.) Engl. & Diels	Cleistopholis	Leeuwenberg, A.J.M.	9032	30	12	1971	Cameroon	Littoral	km 19 Loum-Yabassi 3 km N of Solé	9.8	4.6166667
Cleistopholis patens (Benth.) Engl. & Diels	Cleistopholis	Leeuwenberg, A.J.M.	9785	2	5	1972	Cameroon	South-West	S Bakundu Forest 3km from Kindongi Camp (8km from road)	9.374744	4.491408
Cleistopholis patens (Benth.) Engl. & Diels	Cleistopholis	Leeuwenberg, A.J.M.	9828	4	5	1972	Cameroon	South-West	2km W of km 21 Kumba-Victoria road	9.4833333	4.4666667
Cleistopholis patens (Benth.) Engl. & Diels	Cleistopholis	Lejoly, J.	892	12	12	1986	Cameroon	South-West	4km au Nord-Est d'Ediki Mabongi	9.4833333	4.55
Cleistopholis patens (Benth.) Engl. & Diels	Cleistopholis	Letouzey, R.	10523	7	3	1971	Cameroon	East	Rives de la Boumba à 14 km à l'WSW de Kinsassa village situé à 65 km au NNE de Moloundou sur route de Yokadouma	15.2667	2.58333
Cleistopholis patens (Benth.) Engl. & Diels	Cleistopholis	Mildbraed, G.W.J.	10640	8	11	1928	Cameroon	South-West	Bibundi	8.988601	4.216547
Cleistopholis patens (Benth.) Engl. & Diels	Cleistopholis	Ogu, G.	272	25	2	1961	Cameroon	South-West	Limbe (Victoria)	9.21	4.02
Cleistopholis patens (Benth.) Engl. & Diels	Cleistopholis	Ogu, G.		26	8	1959	Cameroon
Cleistopholis patens (Benth.) Engl. & Diels	Cleistopholis	Sene, O.	656	6	12	2008	Cameroon	South-West	North of path from Nyang to Amebishu	9.50416666666667	5.95138888888889
Cleistopholis patens (Benth.) Engl. & Diels	Cleistopholis	Tessmann, G.	767	6	1	1909	Cameroon	Central	Avom	11.52	3.87
Cleistopholis patens (Benth.) Engl. & Diels	Cleistopholis	Thomas, D.W.	2329	22	7	1983	Cameroon	South-West	Korup National Park	8.7833333333	4.8833333333
Cleistopholis patens (Benth.) Engl. & Diels	Cleistopholis	Thomas, D.W.	6810	25	3	1987	Cameroon	South-West	Vicinity of Mundemba Ndian Division	8.9	4.95
Cleistopholis patens (Benth.) Engl. & Diels	Cleistopholis	van der Burgt, X.M.	219	25	10	1997	Cameroon	South-West	Limbe (Victoria)	9.1333333333	4.0166666667
Cleistopholis sp.	Cleistopholis	Cheek, M.	14106	1	12	2008	Cameroon	South-West	5 km from Tedul	9.45333333333333	5.81916666666667
Cleistopholis sp.	Cleistopholis	Gentry, A.H.	62572	8	5	1988	Cameroon	East	Ndakan Sango River	16.115	2.3666666667
Cleistopholis sp.	Cleistopholis	Gentry, A.H.	62659	10	5	1988	Cameroon	East	Ndakan Sango River	16.128	2.3645
Cleistopholis sp.	Cleistopholis	Gentry, A.H.	62662	9	5	1988	Cameroon	East	Ndakan Sango River	16.115	2.3666666667
Cleistopholis sp.	Cleistopholis	van Andel, T.R.	3866	14	8	2001	Cameroon	South	Campo-Ma'an area	9.873475	2.730687
Cleistopholis staudtii (Engl. & Diels) Engl. & Diels	Cleistopholis	Bos, J.J.	6383	20	2	1970	Cameroon	South	ca 15 km from Kribi 1 km S of Ebolowa road	10.0166666667	2.85
Cleistopholis staudtii (Engl. & Diels) Engl. & Diels	Cleistopholis	Cable, S.	1825	11	4	1996	Cameroon	South-West	Ekundu Kundu	8.8745	5.1642
Cleistopholis staudtii (Engl. & Diels) Engl. & Diels	Cleistopholis	Cheek, M.	7915	24	11	1995	Cameroon	South-West	Kupe Mount Path to Kupe Rock	9.6866666667	4.7566666667
Cleistopholis staudtii (Engl. & Diels) Engl. & Diels	Cleistopholis	de Wilde, J.J.F.E	7947	2	2	1975	Cameroon	South	Station de cacaoyer de N'koemvone 14 km On the road from Ebolowa to Ambam	11.1333333	2.8166667
Cleistopholis staudtii (Engl. & Diels) Engl. & Diels	Cleistopholis	de Wilde, W.J.J.O	1342	25	11	1963	Cameroon	Central	Ca 50km NW of Eséka W of Yaoundé	10.78	3.65
Cleistopholis staudtii (Engl. & Diels) Engl. & Diels	Cleistopholis	Etuge, M.	2884	18	7	1996	Cameroon	South-West	Muanezum trail from Kupe village towards Daniel Ajang's area	9.7083333333	4.7791666667
Cleistopholis staudtii (Engl. & Diels) Engl. & Diels	Cleistopholis	Gosline, W.G.	240	29	11	1999	Cameroon	South-West	Just outside Kupe village going north	9.6883333333	4.7783333333
Cleistopholis staudtii (Engl. & Diels) Engl. & Diels	Cleistopholis	Kenfack, D.	984	5	12	1997	Cameroon	South-West	Korup National Park	8.855	5.0633333333
Cleistopholis staudtii (Engl. & Diels) Engl. & Diels	Cleistopholis	Letouzey, R.	4149	25	1	1962	Cameroon	South	Près de Bella (45 km NE de Kribi)	10.2	3.25
Cleistopholis staudtii (Engl. & Diels) Engl. & Diels	Cleistopholis	Mpom, B.	248	12	12	1956	Cameroon	Central	près du Campement des Eaux et Forêt de Mangombé	10.13	3.8
Cleistopholis staudtii (Engl. & Diels) Engl. & Diels	Cleistopholis	Staudt, A.	957	2	2	1898	Cameroon	South-West	Johann-Albrechtshöhe[Kumba] area	9.2	4.1667
Cleistopholis staudtii (Engl. & Diels) Engl. & Diels	Cleistopholis	Thomas, D.W.	3271	1	3	1984	Cameroon	South-West	Environs of Kumba farmed land and scrub with scattered trees	9.4333333	4.6333333
Cleistopholis staudtii (Engl. & Diels) Engl. & Diels	Cleistopholis	Zenker, G.A.	2264	1	1	1900	Cameroon	South	Bipindi	10.4166666667	3.0833333333
Cleistopholis staudtii (Engl. & Diels) Engl. & Diels	Cleistopholis	Zenker, G.A.	2454	1	1	1902	Cameroon	South	Bipindi	10.4166666667	3.0833333333
Cleistopholis staudtii (Engl. & Diels) Engl. & Diels	Cleistopholis	Zenker, G.A.	2495	1	1	1902	Cameroon	South	Bipindi	10.4166666667	3.0833333333
Cleistopholis staudtii (Engl. & Diels) Engl. & Diels	Cleistopholis	Zenker, G.A.	4669	1	1	1913	Cameroon	South	Bipindi	10.4166666667	3.0833333333
Cleistopholis staudtii (Engl. & Diels) Engl. & Diels	Cleistopholis	Zenker, G.A.	4880	1	1	1913	Cameroon	South	Bipindi	10.4166666667	3.0833333333
Cleistopholis staudtii (Engl. & Diels) Engl. & Diels	Cleistopholis	Zenker, G.A.	24541	1	1	1902	Cameroon	South	Bipindi	10.4166666667	3.0833333333
Duguetia barteri (Benth.) Chatrou	Duguetia	Bamps, P.R.J.	1679	5	1	1968	Cameroon	South	Reserve forestière de la Kienké (Kribi-Ebolowa km 16)	10.25	3.1
Duguetia barteri (Benth.) Chatrou	Duguetia	Breteler, F.J.	2013	9	11	1961	Cameroon	Central	Bank of Nyong river 40km SE of Yaoundé	10.78	3.65
Duguetia barteri (Benth.) Chatrou	Duguetia	Cheek, M.	8274	30	4	1996	Cameroon	South-West	Ekundu Kundu	8.88333333333333	5.15
Duguetia barteri (Benth.) Chatrou	Duguetia	Couvreur, T.L.P.	393	18	2	2012	Cameroon	South	mountain chain Ngovoyang 2 km in forest from Bikiliki village situated between Bipindi and Lolodorf	10.52968	3.18583
Duguetia barteri (Benth.) Chatrou	Duguetia	de Bruijn, J.		4	4	1962	Cameroon	Central	Abimoa	11.62	3.57
Duguetia barteri (Benth.) Chatrou	Duguetia	Hoshino, J.	42	21	12	1983	Cameroon	South	Mvini 35 km East of Campo	10.093531	2.376571
Duguetia barteri (Benth.) Chatrou	Duguetia	Leeuwenberg, A.J.M.	5377	4	4	1965	Cameroon	Littoral	Right bank Ouem river near mouth in Sanaga R 6km SW of Massok	10.47	4.13
Duguetia barteri (Benth.) Chatrou	Duguetia	Letouzey, R.	304	22	4	1954	Cameroon	Central	Bordure du Nyong près du lac de Nkolmaka (près route Mbalmayo-Akonolinga)	11.821001	3.519921
Duguetia barteri (Benth.) Chatrou	Duguetia	Letouzey, R.	4438	26	2	1962	Cameroon	East	A 15 km au Sud de Djouo (20 km E de Somalomo dur le Dja)	12.93	3.32
Duguetia barteri (Benth.) Chatrou	Duguetia	McKey, D.B.	139	26	7	1976	Cameroon	Littoral	Tissongo strip	9.869487	3.573305
Duguetia barteri (Benth.) Chatrou	Duguetia	Ohigashim, H.	59	8	12	1983	Cameroon	South	Mvini	10.093531	2.376571
Duguetia barteri (Benth.) Chatrou	Duguetia	van Andel, T.R.	3810	1	7	2001	Cameroon	South	Campo-Ma'an National Park	10.0666666667	2.3833333333
Duguetia barteri (Benth.) Chatrou	Duguetia	Waterman, P.G.	874	1	6	1976	Cameroon	Littoral	Tissongo study area	9.869487	3.573305
Duguetia confinis (Engl. & Diels) Chatrou	Duguetia	Bos, J.J.	3844	3	2	1969	Cameroon	South	ca 16 km from Kribi Ebolowa road Bidou plantation Kienke forReserve	10.0166667	2.85
Duguetia confinis (Engl. & Diels) Chatrou	Duguetia	Bos, J.J.	5048	15	7	1969	Cameroon	South	20 km From Kribi N of Lolodorf road (SFIA logging road)	10.05	3.0166667
Duguetia confinis (Engl. & Diels) Chatrou	Duguetia	Bos, J.J.	6128	14	1	1970	Cameroon	South	Mt Elephant ca 18 km SE of Kribi	10.5	2.78
Duguetia confinis (Engl. & Diels) Chatrou	Duguetia	de Bruijn, J.	1928	27	8	1969	Cameroon	South
Duguetia confinis (Engl. & Diels) Chatrou	Duguetia	Hédin, L.	1690	28	3	1928	Cameroon	South	Near mouth of	9.9613	3.1781
Duguetia confinis (Engl. & Diels) Chatrou	Duguetia	Hoshino, J.	66	15	1	1981	Cameroon	Central	8 km Est de Nko'elon	11.32	3.53
Duguetia confinis (Engl. & Diels) Chatrou	Duguetia	Letouzey, R.	12585	5	1	1974	Cameroon	Littoral	Au sud de Ngola (8 km E de l'embouchure de la Sanaga)	9.698571	3.559705
Duguetia confinis (Engl. & Diels) Chatrou	Duguetia	Mildbraed, G.W.J.	8558	1	3	1914	Cameroon	Central	Est N of Lom near Sanaga river (Yaundé) 250 km from Deng Deng	13.199506	4.847214
Duguetia confinis (Engl. & Diels) Chatrou	Duguetia	Thomas, D.W.	1237	1	4	1978	Cameroon	Littoral	Douala-Edea Reserve 10B	13.3333333333333	5.01666666666667
Duguetia confinis (Engl. & Diels) Chatrou	Duguetia	van Andel, T.R.	4205	26	10	2001	Cameroon	South	Campo-Ma'an area	9.8666666667	2.7166666667
Duguetia confinis (Engl. & Diels) Chatrou	Duguetia	Zenker, G.A.	3195	1	1	1904	Cameroon	South	Bipindi	10.42	3.08
Duguetia dilabens Chatrou & Repetur	Duguetia	Couvreur, T.L.P.	692	12	2	2015	Cameroon	South	Campo Ma'an National Park 11 km on trail from Ebinanemeyong village on road 7 km from Nyabessan to Campo town	10.348454	2.494118
Duguetia dilabens Chatrou & Repetur	Duguetia	McKey, D.B.	194	7	8	1976	Cameroon	Littoral	Tissongo	9.869487	3.573305
Duguetia sp.	Duguetia	Bos, J.J.	5853	1	11	1969	Cameroon	South	Kribi beach	9.902908	2.926046
Duguetia sp.	Duguetia	Gentry, A.H.	62621	8	5	1988	Cameroon	East	Ndakan Sango River	16.115	2.3666666667
Duguetia sp.	Duguetia	Kenfack, D.	707	26	4	1997	Cameroon	South-West	Near Chimpanzee Camp Korup National Park	8.855	5.0633333333
Duguetia sp.	Duguetia	Mikio, K.	430	1	11	1983	Cameroon	South	Mvini 35km east of Campo	10.093531	2.376571
Duguetia sp.	Duguetia	Ndam, N.	1073	30	4	1994	Cameroon	South-West	Bonjare	9.01666666666667	4.81666666666667
Duguetia sp.	Duguetia	van der Burgt, X.M.	138	1	8	1997	Cameroon	South	Kribi	9.900815	2.922239
Duguetia staudtii (Engl. & Diels) Chatrou	Duguetia	Bates, G.L.	1199	1	1	1919	Cameroon	Central	Yaoundé	11.52	3.87
Duguetia staudtii (Engl. & Diels) Chatrou	Duguetia	Breteler, F.J.	1841	1	9	1961	Cameroon	East	17 km along road to Deng Deng	13.68	4.58
Duguetia staudtii (Engl. & Diels) Chatrou	Duguetia	Couvreur, T.L.P.	460	7	9	2013	Cameroon	South	17 km east from Lélé village	13.325722	2.282963
Duguetia staudtii (Engl. & Diels) Chatrou	Duguetia	Couvreur, T.L.P.	489	9	9	2013	Cameroon	South	25 km east from Lélé village at end of path on Ivindo river	13.28071	2.252508
Duguetia staudtii (Engl. & Diels) Chatrou	Duguetia	Couvreur, T.L.P.	1014	26	3	2016	Cameroon	South-West	Bayang Mbo Wildlife Sanctuary after Mbu river	9.501496	5.356085
Duguetia staudtii (Engl. & Diels) Chatrou	Duguetia	Foury, P.	69	1	1	1935	Cameroon	Central	Yaoundé	11.5166666667	3.8666666667
Duguetia staudtii (Engl. & Diels) Chatrou	Duguetia	Gosline, W.G.	367	9	11	2001	Cameroon	South-West	5 km northwest of Ndum	9.71972179412841	5.08583354949951
Duguetia staudtii (Engl. & Diels) Chatrou	Duguetia	Hallé, F.	4220	6	11	1991	Cameroon	South	Sud TDC	9.9	2.65
Duguetia staudtii (Engl. & Diels) Chatrou	Duguetia	Harris, D.J.	6362	11	11	1998	Cameroon	East	5 km south of Mambele crossroads on road to Moloundou	15.4	2.4166666667
Duguetia staudtii (Engl. & Diels) Chatrou	Duguetia	Hédin, L.	1646	25	1	1927	Cameroon
Duguetia staudtii (Engl. & Diels) Chatrou	Duguetia	Hédin, L.		26	4	1928	Cameroon	South	Ncolbewea	11.2	3.28
Duguetia staudtii (Engl. & Diels) Chatrou	Duguetia	Hoshino, J.	100	1	1	1985	Cameroon	South	Réserve forestière de Campo	9.8244	2.3704
Duguetia staudtii (Engl. & Diels) Chatrou	Duguetia	Kamdem, N.	546	4	6	2017	Cameroon	South-West	Nguti	9.491191981	5.356306024
Duguetia staudtii (Engl. & Diels) Chatrou	Duguetia	Letouzey, R.	10181	21	3	1970	Cameroon	South	Colline Ebon près Nkobiyo 25 km ENE d'Ambam	11.5	2.45
Duguetia staudtii (Engl. & Diels) Chatrou	Duguetia	Letouzey, R.	10509	4	3	1971	Cameroon	East	Près Kinsassa 65 km au NNE de Moloundou sur route Yokadouma	15.37	2.63
Duguetia staudtii (Engl. & Diels) Chatrou	Duguetia	Letouzey, R.	11867	20	1	1973	Cameroon	East	Colline à l'ENE de Mbalam (140 km ESE de Djoum près Souanké-Congo)	13.82	2.22
Duguetia staudtii (Engl. & Diels) Chatrou	Duguetia	Mildbraed, G.W.J.	4269	1	1	1911	Cameroon	East	Bok Bumba	15.25	2.5
Duguetia staudtii (Engl. & Diels) Chatrou	Duguetia	Nana, P.	359	19	12	1955	Cameroon	East	près du centre de Ndemba II	13.43	4.75
Duguetia staudtii (Engl. & Diels) Chatrou	Duguetia	Parren, M.P.E.	157	1	8	1996	Cameroon	South	ca 7 km NE of Ebom	10.75	3.1166666667
Duguetia staudtii (Engl. & Diels) Chatrou	Duguetia	Parren, M.P.E.	212	1	8	1996	Cameroon	South	ca 7 km NE of Ebom	10.75	3.1166666667
Duguetia staudtii (Engl. & Diels) Chatrou	Duguetia	Sene, O.	654	6	12	2008	Cameroon	South-West	North of path from Nyang to Amebishu	9.50416666666667	5.95138888888889
Duguetia staudtii (Engl. & Diels) Chatrou	Duguetia	Staudt, A.	133	1	1	1896	Cameroon	South	Lolodorf	10.73	3.23
Duguetia staudtii (Engl. & Diels) Chatrou	Duguetia	Staudt, A.	138	2	3	1895	Cameroon	South	Lolodorf	10.73	3.23
Duguetia staudtii (Engl. & Diels) Chatrou	Duguetia	Thomas, D.W.	384	19	4	1978	Cameroon	South-West	Near Mamfe	9.31	5.75
Duguetia staudtii (Engl. & Diels) Chatrou	Duguetia	van Andel, T.R.	3290	2	4	2001	Cameroon	South	Campo-Ma'an area	10.1	2.4
Duguetia staudtii (Engl. & Diels) Chatrou	Duguetia	Waterman, P.G.	879	1	6	1976	Cameroon	Littoral	Douala-Edéa Reserve Tissongo study area Transect B	9.869487	3.573305
Duguetia staudtii (Engl. & Diels) Chatrou	Duguetia	Hoshino, J.		20	2	1981	Cameroon	South	Mvini 7 km d'est de Nko'elon Reserve de Campo	10.093531	2.376571
Duguetia staudtii (Engl. & Diels) Chatrou	Duguetia	Kenfack, D.	1018	28	1	1998	Cameroon	South-West	Korup National Park	8.87	4.95
Duguetia staudtii (Engl. & Diels) Chatrou	Duguetia	Letouzey, R.	3700	3	4	1961	Cameroon	South	A 5 -10 km au NW de Ngola	13.9333	3.28333
Duguetia staudtii (Engl. & Diels) Chatrou	Duguetia	Letouzey, R.		1	12	1946	Cameroon	Central	Chantier CORON près Yaoundé	11.52	3.87
Duguetia staudtii (Engl. & Diels) Chatrou	Duguetia	Mikio, K.	5	20	12	1983	Cameroon	South	Mvini 35km east of Campo	10.093531	2.376571
Duguetia staudtii (Engl. & Diels) Chatrou	Duguetia	Mikio, K.	340	1	11	1983	Cameroon	South	Mvini 35km east of Campo	10.093531	2.376571
Duguetia staudtii (Engl. & Diels) Chatrou	Duguetia	Mitani, M.	22	1	10	1983	Cameroon	South	Mvini à Campo	10.093531	2.376571
Duguetia staudtii (Engl. & Diels) Chatrou	Duguetia	Sonké, B.	254	8	9	1995	Cameroon	East	Réserve de faune du Dja	13.18	3.17
Duguetia staudtii (Engl. & Diels) Chatrou	Duguetia	Sonké, B.	499	14	7	1993	Cameroon	East	Layon nord-sud à partir de Djolimpoun (entre Somalomo-Malen)	12.87	3.33
Duguetia staudtii (Engl. & Diels) Chatrou	Duguetia	Sonké, B.	5861	26	7	2011	Cameroon	East	Parc National Deng Deng	9.4967	5.3433
Duguetia staudtii (Engl. & Diels) Chatrou	Duguetia	Sonké, B.		30	7	1995	Cameroon	East	Reserve de Faune Dja	13.18	3.17
Greenwayodendron glabrum Lissambou. Hardy. Couvreur	Greenwayodendron	Bos, J.J.	6267	6	2	1970	Cameroon	South	43 kmN of Kribi 5 km E of Edea road forest track Fifinda-Bella old secondary forest	10.0666666667	3.2166666667
Greenwayodendron glabrum Lissambou. Hardy. Couvreur	Greenwayodendron	de Wilde, J.J.F.E	8465	12	9	1975	Cameroon	South	ca 16 km On the road from Ebolowa to Minkok	11.17	2.98
Greenwayodendron glabrum Lissambou. Hardy. Couvreur	Greenwayodendron	Kaji, M.	4	19	12	1983	Cameroon	South	Mvini 35 km East of Campo	10.04	2.39
Greenwayodendron glabrum Lissambou. Hardy. Couvreur	Greenwayodendron	Leeuwenberg, A.J.M.	5582	26	4	1965	Cameroon	Central	Left bank Nyong R 30km S of Edéa near bridge in road to Kribi	10.13	3.8
Greenwayodendron glabrum Lissambou. Hardy. Couvreur	Greenwayodendron	Letouzey, R.	12869	3	2	1974	Cameroon	Littoral	Ndogtima Nyong (Edéa)	10.13	3.8
Greenwayodendron glabrum Lissambou. Hardy. Couvreur	Greenwayodendron	Lissambou, B.J.	1745	17	1	2016	Cameroon	South	Campo-Ma'an region	9.95011	2.28526
Greenwayodendron glabrum Lissambou. Hardy. Couvreur	Greenwayodendron	Lissambou, B.J.	1748	17	1	2016	Cameroon	South	Campo-Ma'an region	9.94945	2.28539
Greenwayodendron glabrum Lissambou. Hardy. Couvreur	Greenwayodendron	Lissambou, B.J.	1775	17	1	2016	Cameroon	South	Campo-Ma'an region	9.94823	2.28027
Greenwayodendron glabrum Lissambou. Hardy. Couvreur	Greenwayodendron	Lissambou, B.J.	1788	17	1	2016	Cameroon	South	Campo-Ma'an region	9.9499	2.28829
Greenwayodendron glabrum Lissambou. Hardy. Couvreur	Greenwayodendron	Lissambou, B.J.	1807	18	1	2016	Cameroon	South	Campo-Ma'an region	9.94551	2.29198
Greenwayodendron glabrum Lissambou. Hardy. Couvreur	Greenwayodendron	Lissambou, B.J.	1828	18	1	2016	Cameroon	South	Campo-Ma'an region	9.89523	2.40687
Greenwayodendron glabrum Lissambou. Hardy. Couvreur	Greenwayodendron	Lissambou, B.J.	1830	18	1	2016	Cameroon	South	Campo-Ma'an region	9.89498	2.40685
Greenwayodendron glabrum Lissambou. Hardy. Couvreur	Greenwayodendron	Lissambou, B.J.	1855	19	1	2016	Cameroon	South	Campo-Ma'an region	10.10565	3.19688
Greenwayodendron glabrum Lissambou. Hardy. Couvreur	Greenwayodendron	Lissambou, B.J.	1856	19	1	2016	Cameroon	South	Campo-Ma'an region	10.10565	3.19688
Greenwayodendron glabrum Lissambou. Hardy. Couvreur	Greenwayodendron	Nkongmeneck, B.A.	400	30	11	1982	Cameroon	South	Cagnon du Ntem 16km SW de Nyabessan	10.282105	2.320462
Greenwayodendron suaveolens (Engl. & Diels) Verdc.	Greenwayodendron	Binuyo, A.	35623	16	3	1956	Cameroon	South-West	Banga	9.57	4.5
Greenwayodendron suaveolens (Engl. & Diels) Verdc.	Greenwayodendron	Bos, J.J.	4769	9	6	1969	Cameroon	South	20km from Kribi Lolodorf road	10.05	3.0333333
Greenwayodendron suaveolens (Engl. & Diels) Verdc.	Greenwayodendron	Bos, J.J.	6100	8	1	1970	Cameroon	South	Mt Elephant ca 18 km SE of Kribi	10.0166666667	2.8166666667
Greenwayodendron suaveolens (Engl. & Diels) Verdc.	Greenwayodendron	Bos, J.J.	6289	9	2	1970	Cameroon	South	20km From Kribi 5km N of Lolodorf road	10.05	3.05
Greenwayodendron suaveolens (Engl. & Diels) Verdc.	Greenwayodendron	Cheek, M.	27	13	3	2004	Cameroon	Central	Mefou National Park	11.5833333333333	3.61666666666667
Greenwayodendron suaveolens (Engl. & Diels) Verdc.	Greenwayodendron	Cheek, M.	66	13	3	2004	Cameroon	Central	Mefou National Park	11.5833333333333	3.61666666666667
Greenwayodendron suaveolens (Engl. & Diels) Verdc.	Greenwayodendron	Cheek, M.	78	13	3	2004	Cameroon	Central	Mefou National Park	11.5833333333333	3.61666666666667
Greenwayodendron suaveolens (Engl. & Diels) Verdc.	Greenwayodendron	Cheek, M.	343	21	10	2002	Cameroon	Central	Mefou National Park immediately North of village Ndanan I Plot number 2 size 25 m x 25 m	11.5813888888889	3.62583333333333
Greenwayodendron suaveolens (Engl. & Diels) Verdc.	Greenwayodendron	Cheek, M.	9088	26	1	1998	Cameroon	South-West	Loh Mt plot at peak	9.6666666667	5.00
Greenwayodendron suaveolens (Engl. & Diels) Verdc.	Greenwayodendron	Cheek, M.	11224	21	10	2002	Cameroon	Central	Ndanan 1	11.5836111111111	3.62222222222222
Greenwayodendron suaveolens (Engl. & Diels) Verdc.	Greenwayodendron	Couvreur, T.L.P.	476	8	9	2013	Cameroon	South	25 km east from Lélé village	13.318154	2.288487
Greenwayodendron suaveolens (Engl. & Diels) Verdc.	Greenwayodendron	Couvreur, T.L.P.	658	20	6	2014	Cameroon	Littoral	Mambe Massif above Boga village 100 km along road from Yaoundé to Edea	10.772146	3.907142
Greenwayodendron suaveolens (Engl. & Diels) Verdc.	Greenwayodendron	Couvreur, T.L.P.	703	13	2	2015	Cameroon	South	Campo Ma'an National Park 11 km on trail from Ebinanemeyong village on road 7 km from Nyabessan to Campo town	10.328515	2.488157
Greenwayodendron suaveolens (Engl. & Diels) Verdc.	Greenwayodendron	Couvreur, T.L.P.	756	27	3	2015	Cameroon	East	Palisco forest consession 15 km along main road into consession	13.594691	3.482495
Greenwayodendron suaveolens (Engl. & Diels) Verdc.	Greenwayodendron	Couvreur, T.L.P.	966	11	1	2016	Cameroon	South-West	Rumpi mountains forest trail ca 5 km after Dikome Balue village ca 40 km north of Kumba	9.227601	4.928467
Greenwayodendron suaveolens (Engl. & Diels) Verdc.	Greenwayodendron	Couvreur, T.L.P.	1002	25	3	2016	Cameroon	South-West	Bayang Mbo Wildlife Sanctuary after Mbu river	9.50101	5.35133
Greenwayodendron suaveolens (Engl. & Diels) Verdc.	Greenwayodendron	Couvreur, T.L.P.	1180	28	2	2018	Cameroon	Littoral	Mapubi 30 km before Edea on Yaoundé-Edea road On forestry road 5 km direction to Sanaga river	10.38511	3.84761
Greenwayodendron suaveolens (Engl. & Diels) Verdc.	Greenwayodendron	Couvreur, T.L.P.	1196	4	3	2019	Cameroon	East	72 km south of Yokadouma 30 km after Ngato 15 km after river ALPICAM 'base de vie' then 40 km on forestry road starting 4 km before Maséa village	14.729713	3.156176
Greenwayodendron suaveolens (Engl. & Diels) Verdc.	Greenwayodendron	de Kruif, A.P.M.	997	30	12	1982	Cameroon	South	near Bipaga II km 40 road Kribi-Edéa	10.0166666667	3.15
Greenwayodendron suaveolens (Engl. & Diels) Verdc.	Greenwayodendron	de Wilde, J.J.F.E	7940	30	1	1975	Cameroon	South	16km on the recently reconstructed road from Ebolowa to Minkok	11.255506	2.750112
Greenwayodendron suaveolens (Engl. & Diels) Verdc.	Greenwayodendron	de Wilde, J.J.F.E	8674	26	11	1975	Cameroon	South	Kribi-Ebolowa	10.57	2.78
Greenwayodendron suaveolens (Engl. & Diels) Verdc.	Greenwayodendron	de Wilde, J.J.F.E	12163	12	12	1998	Cameroon	South	hill above Nlonacko near village Ebianemeyong	10.35	2.4333333333
Greenwayodendron suaveolens (Engl. & Diels) Verdc.	Greenwayodendron	de Wilde, W.J.J.O	2133	19	3	1964	Cameroon	Central	Ca 50km S of Badjob ca 60km SW Of Eséka Along the Njong-River	10.68	3.68
Greenwayodendron suaveolens (Engl. & Diels) Verdc.	Greenwayodendron	de Wilde, W.J.J.O	2857	17	7	1964	Cameroon	Central	Bank Nyong River near the new bridge ca 65 km SSW of Eséka	10.78	3.65
Greenwayodendron suaveolens (Engl. & Diels) Verdc.	Greenwayodendron	de Wit, H.C.D	8171	13	12	1957	Cameroon	Central	Mbalmayo	11.5	3.5166666667
Greenwayodendron suaveolens (Engl. & Diels) Verdc.	Greenwayodendron	Droissart, V.	834	25	4	2011	Cameroon	South	A 13 km au N-NW de Djoum (UFA 09-007) vers "la tache verte" Forêt dense inondée et forêt secondaire	12.7465100	2.7765600
Greenwayodendron suaveolens (Engl. & Diels) Verdc.	Greenwayodendron	Droissart, V.	1420	9	11	2012	Cameroon	East	environs du village de Mindourou I UFA gérée par Pallisco	13.6431700	3.4624600
Greenwayodendron suaveolens (Engl. & Diels) Verdc.	Greenwayodendron	Droissart, V.	2050	30	8	2015	Cameroon	South	Massif de Ngovayang village de Atog Boga	10.4926040209829	3.25680901296436
Greenwayodendron suaveolens (Engl. & Diels) Verdc.	Greenwayodendron	Droissart, V.	2159	5	9	2015	Cameroon	South	Massif de Ngovayang village de Atog Boga	10.496875019744	3.25763697735965
Greenwayodendron suaveolens (Engl. & Diels) Verdc.	Greenwayodendron	Ekema, S.N.	1208	5	6	1994	Cameroon	South-West	Mokoko Forest Reserve Boa/Likinge( Bousa forest)	8.9725	4.4269
Greenwayodendron suaveolens (Engl. & Diels) Verdc.	Greenwayodendron	Elad, M.	95	26	1	1995	Cameroon	South-West	On top of Kupe rock	9.6833	4.7833
Greenwayodendron suaveolens (Engl. & Diels) Verdc.	Greenwayodendron	Elad, M.	443	20	2	1996	Cameroon	South	Ebom	10.7333333333	3.1
Greenwayodendron suaveolens (Engl. & Diels) Verdc.	Greenwayodendron	Endengle, E.		1	1	1955	Cameroon	Littoral	Douala (Route Razel)	9.7	4.05
Greenwayodendron suaveolens (Engl. & Diels) Verdc.	Greenwayodendron	Etuge, M.	30	31	4	1986	Cameroon	South-West	forest near Ngombombeng village north of Nyassosso	9.715482	4.905105
Greenwayodendron suaveolens (Engl. & Diels) Verdc.	Greenwayodendron	Etuge, M.	4452	5	11	2001	Cameroon	South-West	Mualong road Between Mbwe and Mpo rivers	9.71666666666667	5.08333333333333
Greenwayodendron suaveolens (Engl. & Diels) Verdc.	Greenwayodendron	FHI	35623	16	3	1956	Cameroon	South-West	Kumba	9.45	4.64
Greenwayodendron suaveolens (Engl. & Diels) Verdc.	Greenwayodendron	Foury, P.	129	1	1	1935	Cameroon	Central	Yaoundé	11.52	3.87
Greenwayodendron suaveolens (Engl. & Diels) Verdc.	Greenwayodendron	Gentry, A.H.	62378	3	5	1988	Cameroon	South-West	Banyong Batanga area between Awong and Banyu ca 15 km W of Manyemen	9.260136	5.172368
Greenwayodendron suaveolens (Engl. & Diels) Verdc.	Greenwayodendron	Harris, D.J.	5897	16	10	1998	Cameroon	East	5 km west of Djembe road head Lobeke Reserve	16.00	2.2166666667
Greenwayodendron suaveolens (Engl. & Diels) Verdc.	Greenwayodendron	Hédin, L.	1062	12	5	1927	Cameroon	South	Azem (Mzem?) en Boulou	11.15	2.9
Greenwayodendron suaveolens (Engl. & Diels) Verdc.	Greenwayodendron	Hédin, L.	1643	2	12	1927	Cameroon	South	Hlohé (Nlohé?) En Boulou	11.15	2.9
Greenwayodendron suaveolens (Engl. & Diels) Verdc.	Greenwayodendron	Hoshino, J.	14	5	2	1981	Cameroon	South	Mvini 7km de l'Est de Nkoelon Reserve de Campo	10.093531	2.376571
Greenwayodendron suaveolens (Engl. & Diels) Verdc.	Greenwayodendron	Hoshino, J.	313	12	10	1981	Cameroon	South	Mvini 35km east of Campo	10.093531	2.376571
Greenwayodendron suaveolens (Engl. & Diels) Verdc.	Greenwayodendron	Kamdem, N.	166	27	7	2014	Cameroon	East	Deng Deng	13.1343786	5.201052
Greenwayodendron suaveolens (Engl. & Diels) Verdc.	Greenwayodendron	Kamdem, N.	175	5	11	2014	Cameroon	Littoral	Olombé	9.95915179140865	3.60435951501131
Greenwayodendron suaveolens (Engl. & Diels) Verdc.	Greenwayodendron	Kamdem, N.	299	4	7	2015	Cameroon	South	Campo	9.86124797724187	2.35163396224379
Greenwayodendron suaveolens (Engl. & Diels) Verdc.	Greenwayodendron	Kamdem, N.	300	4	7	2015	Cameroon	South	Campo	9.86123196780681	2.3516939766705
Greenwayodendron suaveolens (Engl. & Diels) Verdc.	Greenwayodendron	Kamdem, N.	304	4	7	2015	Cameroon	South	Campo	9.86123196780681	2.3516939766705
Greenwayodendron suaveolens (Engl. & Diels) Verdc.	Greenwayodendron	Kamdem, N.	315	5	7	2015	Cameroon	South	Campo	9.94685403071343	2.28312699124217
Greenwayodendron suaveolens (Engl. & Diels) Verdc.	Greenwayodendron	Kamdem, N.	319	5	7	2015	Cameroon	South	Campo	9.94834198616445	2.28235602378845
Greenwayodendron suaveolens (Engl. & Diels) Verdc.	Greenwayodendron	Kamdem, N.	320	5	7	2015	Cameroon	South	Campo	9.9490419588983	2.28338398039341
Greenwayodendron suaveolens (Engl. & Diels) Verdc.	Greenwayodendron	Kamdem, N.	321	5	7	2015	Cameroon	South	Campo	9.94843502528965	2.28235099464654
Greenwayodendron suaveolens (Engl. & Diels) Verdc.	Greenwayodendron	Kamdem, N.	322	5	7	2015	Cameroon	South	Campo	9.94685403071343	2.28312699124217
Greenwayodendron suaveolens (Engl. & Diels) Verdc.	Greenwayodendron	Kamdem, N.	326	5	7	2015	Cameroon	South	Campo	9.94918503798544	2.28424899280071
Greenwayodendron suaveolens (Engl. & Diels) Verdc.	Greenwayodendron	Kamdem, N.	328	5	7	2015	Cameroon	South	Campo	9.95042296126484	2.28605596348643
Greenwayodendron suaveolens (Engl. & Diels) Verdc.	Greenwayodendron	Kamdem, N.	329	5	7	2015	Cameroon	South	Campo	9.95041600428521	2.28600399568677
Greenwayodendron suaveolens (Engl. & Diels) Verdc.	Greenwayodendron	Kamdem, N.	330	5	7	2015	Cameroon	South	Campo	9.94606998749077	2.28363703005015
Greenwayodendron suaveolens (Engl. & Diels) Verdc.	Greenwayodendron	Kamdem, N.	339	6	7	2015	Cameroon	South	Campo	9.89532804116606	2.40726197138428
Greenwayodendron suaveolens (Engl. & Diels) Verdc.	Greenwayodendron	Kamdem, N.	348	7	7	2015	Cameroon	South	Campo	10.0144710112363	2.3845839779824
Greenwayodendron suaveolens (Engl. & Diels) Verdc.	Greenwayodendron	Kamdem, N.	349	7	7	2015	Cameroon	South	Campo	10.0242930091917	2.39541096612811
Greenwayodendron suaveolens (Engl. & Diels) Verdc.	Greenwayodendron	Kamdem, N.	350	7	7	2015	Cameroon	South	Campo	10.0255900248885	2.39549897611141
Greenwayodendron suaveolens (Engl. & Diels) Verdc.	Greenwayodendron	Kamdem, N.	357	7	7	2015	Cameroon	South	Campo	10.358719965443	2.4102949630469
Greenwayodendron suaveolens (Engl. & Diels) Verdc.	Greenwayodendron	Kamdem, N.	374	10	7	2015	Cameroon	South	Ma'an	10.4170779604464	2.29600000195205
Greenwayodendron suaveolens (Engl. & Diels) Verdc.	Greenwayodendron	Kamdem, N.	381	10	7	2015	Cameroon	South	Ma'an	10.5420300085097	2.25207203999161
Greenwayodendron suaveolens (Engl. & Diels) Verdc.	Greenwayodendron	Kamdem, N.	388	10	7	2015	Cameroon	South	Ma'an	10.5456240009516	2.25807901471853
Greenwayodendron suaveolens (Engl. & Diels) Verdc.	Greenwayodendron	Kamdem, N.	397	11	7	2015	Cameroon	South	Ma'an	10.7666009757667	2.50006003305316
Greenwayodendron suaveolens (Engl. & Diels) Verdc.	Greenwayodendron	Kamdem, N.	414	13	3	2016	Cameroon	East	Somalomo	12.7565	3.33864
Greenwayodendron suaveolens (Engl. & Diels) Verdc.	Greenwayodendron	Kamdem, N.	420	21	4	2016	Cameroon	East	Deng Deng	13.43796	5.217
Greenwayodendron suaveolens (Engl. & Diels) Verdc.	Greenwayodendron	Kamdem, N.	452	1	12	2016	Cameroon	East	Lomié	13.580396	3.116736
Greenwayodendron suaveolens (Engl. & Diels) Verdc.	Greenwayodendron	Kamdem, N.	458	11	12	2016	Cameroon	East	Mindourou Alpicam	14.548867	4.120213
Greenwayodendron suaveolens (Engl. & Diels) Verdc.	Greenwayodendron	Kamdem, N.	459	11	12	2016	Cameroon	East	Mindourou Alpicam	14.548867	4.120213
Greenwayodendron suaveolens (Engl. & Diels) Verdc.	Greenwayodendron	Kamdem, N.	468	12	1	2017	Cameroon	Adamawa	Mbakaou	12.887888	6.008239
Greenwayodendron suaveolens (Engl. & Diels) Verdc.	Greenwayodendron	Kamdem, N.	510	29	4	2017	Cameroon	Central	Ngoro	11.198942000	5.068320000
Greenwayodendron suaveolens (Engl. & Diels) Verdc.	Greenwayodendron	Kamdem, N.	513	29	4	2017	Cameroon	Central	Nguila 1	11.208879000	5.065531000
Greenwayodendron suaveolens (Engl. & Diels) Verdc.	Greenwayodendron	Kamdem, N.	522	30	4	2017	Cameroon	Central	Nguila 1	11.999125000	4.918534000
Greenwayodendron suaveolens (Engl. & Diels) Verdc.	Greenwayodendron	Kamdem, N.	537	3	6	2017	Cameroon	South-West	Nguti	9.496092964	5.34806896
Greenwayodendron suaveolens (Engl. & Diels) Verdc.	Greenwayodendron	Kamdem, N.	543	4	6	2017	Cameroon	South-West	Nguti	9.491191981	5.356306024
Greenwayodendron suaveolens (Engl. & Diels) Verdc.	Greenwayodendron	Kamdem, N.	548	6	6	2017	Cameroon	South-West	Manfé	9.37838397	5.542932032
Greenwayodendron suaveolens (Engl. & Diels) Verdc.	Greenwayodendron	Kamdem, N.	560	17	6	2017	Cameroon	Central	AYOS	12.36169	3.98903
Greenwayodendron suaveolens (Engl. & Diels) Verdc.	Greenwayodendron	Kamdem, N.	566	18	6	2017	Cameroon	Central	Yaoundé	11.39764	3.96797
Greenwayodendron suaveolens (Engl. & Diels) Verdc.	Greenwayodendron	Kamdem, N.	573	15	7	2017	Cameroon	Central	Atout	12.39788	3.97457
Greenwayodendron suaveolens (Engl. & Diels) Verdc.	Greenwayodendron	Leeuwenberg, A.J.M.	5082	10	3	1965	Cameroon	Central	60 km SW of Eséka S of Nyong R 12km W of Songbong	10.5	3.47
Greenwayodendron suaveolens (Engl. & Diels) Verdc.	Greenwayodendron	Leeuwenberg, A.J.M.	5755	1	6	1965	Cameroon	Central	Ossoéssam (Mbalmayo)	11.5	3.52
Greenwayodendron suaveolens (Engl. & Diels) Verdc.	Greenwayodendron	Leeuwenberg, A.J.M.	7322	11	12	1965	Cameroon	East	Dimako	13.57	4.38
Greenwayodendron suaveolens (Engl. & Diels) Verdc.	Greenwayodendron	Leeuwenberg, A.J.M.	8164	20	8	1971	Cameroon	Littoral	Chantier Bakaka km 4 Eboné-EkoMtolo road (Eboné situated on km 11 of Nkongsamba-Loum road)	9.9	4.8333333333
Greenwayodendron suaveolens (Engl. & Diels) Verdc.	Greenwayodendron	Letouzey, R.	1106	13	2	1959	Cameroon	South	Essam (Nanga Eboko)	12.37	4.68
Greenwayodendron suaveolens (Engl. & Diels) Verdc.	Greenwayodendron	Letouzey, R.	1190	13	2	1959	Cameroon	South	Essam (Nanga Eboko)	12.37	4.68
Greenwayodendron suaveolens (Engl. & Diels) Verdc.	Greenwayodendron	Letouzey, R.	1214	13	2	1959	Cameroon	South	Essam (Nanga Eboko)	12.37	4.68
Greenwayodendron suaveolens (Engl. & Diels) Verdc.	Greenwayodendron	Letouzey, R.	1304	13	2	1959	Cameroon	South	Essam (Nanga Eboko)	12.37	4.68
Greenwayodendron suaveolens (Engl. & Diels) Verdc.	Greenwayodendron	Letouzey, R.	1313	13	2	1959	Cameroon	South	Essam (Nanga Eboko)	12.37	4.68
Greenwayodendron suaveolens (Engl. & Diels) Verdc.	Greenwayodendron	Letouzey, R.	1339	13	2	1959	Cameroon	South	Essam (Nanga Eboko)	12.37	4.68
Greenwayodendron suaveolens (Engl. & Diels) Verdc.	Greenwayodendron	Letouzey, R.	1877	26	7	1959	Cameroon	South	Essong (Nanga Eboko)	12.37	4.68
Greenwayodendron suaveolens (Engl. & Diels) Verdc.	Greenwayodendron	Letouzey, R.	5322	22	6	1963	Cameroon	East	A 6km au Nord de Mwapak (km 43 piste Yokadouma-Lomié	14.710421	3.541713
Greenwayodendron suaveolens (Engl. & Diels) Verdc.	Greenwayodendron	Letouzey, R.	9198	26	3	1968	Cameroon	South	10km environ à l'ESE de Campo à Kribi	9.8244	2.3704
Greenwayodendron suaveolens (Engl. & Diels) Verdc.	Greenwayodendron	Letouzey, R.	10360	27	2	1971	Cameroon
Greenwayodendron suaveolens (Engl. & Diels) Verdc.	Greenwayodendron	Letouzey, R.	10456	27	2	1971	Cameroon	East	20km environ à l'ENE de Mikel village situé à 85km au N de Moloundou sur la route de Yokadouma	15.3333	2.93333
Greenwayodendron suaveolens (Engl. & Diels) Verdc.	Greenwayodendron	Letouzey, R.	10656	27	2	1971	Cameroon	East	ca 85 km north of Moloundou	15.198	2.806
Greenwayodendron suaveolens (Engl. & Diels) Verdc.	Greenwayodendron	Letouzey, R.	11866	20	1	1973	Cameroon	East	Colline à l'ENE de Mbalam (140km ESE de Djoum près de Souanke-Congo	13.82	2.22
Greenwayodendron suaveolens (Engl. & Diels) Verdc.	Greenwayodendron	Letouzey, R.		25	12	1949	Cameroon	Central	Chantier VETTER près d'Eséka	10.78	3.65
Greenwayodendron suaveolens (Engl. & Diels) Verdc.	Greenwayodendron	Mikio, K.	4	19	12	1983	Cameroon	South	Mvini 35 km East of Campo	10.093531	2.376571
Greenwayodendron suaveolens (Engl. & Diels) Verdc.	Greenwayodendron	Mikio, K.	20	22	10	1983	Cameroon	South	Mvini 35km east of Campo	10.093531	2.376571
Greenwayodendron suaveolens (Engl. & Diels) Verdc.	Greenwayodendron	Mitani, M.	10	1	10	1983	Cameroon	South	Mvini à Campo	10.093531	2.376571
Greenwayodendron suaveolens (Engl. & Diels) Verdc.	Greenwayodendron	Mitani, M.	206	1	10	1983	Cameroon	South	Mvini à Campo	10.093531	2.376571
Greenwayodendron suaveolens (Engl. & Diels) Verdc.	Greenwayodendron	Mitani, M.	229	1	10	1983	Cameroon	South	Mvini à Campo	10.093531	2.376571
Greenwayodendron suaveolens (Engl. & Diels) Verdc.	Greenwayodendron	Mpom, B.	74	28	10	1953	Cameroon	Central	à 1km de la sciérie LBC Eséka	10.78	3.65
Greenwayodendron suaveolens (Engl. & Diels) Verdc.	Greenwayodendron	Mpom, B.	169	19	1	1955	Cameroon	Littoral	Mangombe (Edéa)	10.144853	3.857704
Greenwayodendron suaveolens (Engl. & Diels) Verdc.	Greenwayodendron	Mpom, B.	249	8	12	1957	Cameroon	Central	forêt classée de Koumou	11.52	3.65
Greenwayodendron suaveolens (Engl. & Diels) Verdc.	Greenwayodendron	Mpom, B.	537	15	11	1970	Cameroon	Central	Près Ecole Forestière de Mbalmayo	11.511784	3.48608
Greenwayodendron suaveolens (Engl. & Diels) Verdc.	Greenwayodendron	Ndoum, D.	71	27	8	1996	Cameroon	South	Ebom	10.7166666667	3.0666666667
Greenwayodendron suaveolens (Engl. & Diels) Verdc.	Greenwayodendron	Nemba, J.	291	4	10	1986	Cameroon	South-West	Kumba-Mamfe	9.42	5.33
Greenwayodendron suaveolens (Engl. & Diels) Verdc.	Greenwayodendron	Nemba, J.	564	15	6	1987	Cameroon	South-West	along Kumba-Mamfe road at mile 14 Ikiliwindi	9.4833	4.7333
Greenwayodendron suaveolens (Engl. & Diels) Verdc.	Greenwayodendron	Pouakouyou, D.	108	5	6	1994	Cameroon	South-West	Mokoko Forest Reserve Ekombe-Mofako	9.00	4.4
Greenwayodendron suaveolens (Engl. & Diels) Verdc.	Greenwayodendron	Sene, O.	584	2	12	2008	Cameroon	South-West	Route to Tafu from Mukoyong	9.48	5.8
Greenwayodendron suaveolens (Engl. & Diels) Verdc.	Greenwayodendron	Sonké, B.	453	4	7	1993	Cameroon	East	Layon nord-sud à partir de Djolimpoun (entre Somalomo-Malen)	12.87	3.33
Greenwayodendron suaveolens (Engl. & Diels) Verdc.	Greenwayodendron	Sonké, B.	5549	6	3	2001	Cameroon	South	Mintom	13.288	2.6708
Greenwayodendron suaveolens (Engl. & Diels) Verdc.	Greenwayodendron	Sonké, B.	5787	19	7	2011	Cameroon	East	Parc National Deng Deng	9.4967	5.3433
Greenwayodendron suaveolens (Engl. & Diels) Verdc.	Greenwayodendron	Surville, N.	699	1	12	1955	Cameroon	Littoral	Kompina	9.59	4.35
Greenwayodendron suaveolens (Engl. & Diels) Verdc.	Greenwayodendron	Thomas, D.W.	725	1	4	1979	Cameroon	South-West	Korup National Park	8.85	4.9833
Greenwayodendron suaveolens (Engl. & Diels) Verdc.	Greenwayodendron	Thomas, D.W.	3349	24	3	1984	Cameroon	South-West	Korup National Park	9.2091	5.6679
Greenwayodendron suaveolens (Engl. & Diels) Verdc.	Greenwayodendron	Thomas, D.W.	4878	30	10	1985	Cameroon	South-West	Meme Division 10km west of Banga near Mukete Plantation	9.57	4.5
Greenwayodendron suaveolens (Engl. & Diels) Verdc.	Greenwayodendron	van Andel, T.R.	3318	15	4	2001	Cameroon	South	Campo-Ma'an National Park Ebianemeyong	10.35	2.4
Greenwayodendron suaveolens (Engl. & Diels) Verdc.	Greenwayodendron	van Andel, T.R.	3794	1	7	2001	Cameroon	South	Campo-Ma'an National Park	10.0666666667	2.3833333333
Greenwayodendron suaveolens (Engl. & Diels) Verdc.	Greenwayodendron	van Andel, T.R.	4076	2	7	2001	Cameroon	South	Dipikar	9.95	2.2666666667
Greenwayodendron suaveolens (Engl. & Diels) Verdc.	Greenwayodendron	Webb, J.	390				Cameroon	South	Environs de Campo	9.8244	2.3704
Greenwayodendron suaveolens (Engl. & Diels) Verdc.	Greenwayodendron	Webb, J.	539				Cameroon	South	Environs de Campo	9.8244	2.3704
Greenwayodendron suaveolens (Engl. & Diels) Verdc.	Greenwayodendron	Zenker, G.A.	323	1	3	1913	Cameroon	South	Bipindi	10.4166666667	3.0833333333
Greenwayodendron suaveolens (Engl. & Diels) Verdc.	Greenwayodendron	Zenker, G.A.	1278	1	1	1897	Cameroon	South	Bipindi	10.4166666667	3.0833333333
Greenwayodendron suaveolens (Engl. & Diels) Verdc.	Greenwayodendron	Zenker, G.A.	1284	1	1	1897	Cameroon	South	Bipindi	10.4166666667	3.0833333333
Greenwayodendron suaveolens (Engl. & Diels) Verdc.	Greenwayodendron	Zenker, G.A.	1306	1	1	1897	Cameroon	South	Bipindi	10.42	3.08
Greenwayodendron suaveolens (Engl. & Diels) Verdc.	Greenwayodendron	Zenker, G.A.	1633	1	1	1898	Cameroon	South	Bipindi	10.42	3.08
Greenwayodendron suaveolens (Engl. & Diels) Verdc.	Greenwayodendron	Zenker, G.A.	2062	1	1	1899	Cameroon	South	Bipindi	10.4166666667	3.0833333333
Greenwayodendron suaveolens (Engl. & Diels) Verdc.	Greenwayodendron	Zenker, G.A.	2166	1	1	1900	Cameroon	South	Bipindi	10.42	3.08
Greenwayodendron suaveolens (Engl. & Diels) Verdc.	Greenwayodendron	Zenker, G.A.	2841	1	1	1904	Cameroon	South	Bipindi	10.42	3.08
Greenwayodendron suaveolens (Engl. & Diels) Verdc.	Greenwayodendron	Zenker, G.A.	3872	1	1	1909	Cameroon	South	Bipindi	10.42	3.08
Greenwayodendron suaveolens (Engl. & Diels) Verdc.	Greenwayodendron	Zenker, G.A.	4435	1	1	1912	Cameroon	South	Bipindi	10.4166666667	3.0833333333
Greenwayodendron suaveolens (Engl. & Diels) Verdc.	Greenwayodendron	Zenker, G.A.	4739	1	1	1913	Cameroon	South	Bipindi	10.42	3.08
Greenwayodendron suaveolens (Engl. & Diels) Verdc.	Greenwayodendron	Zenker, G.A.	4841	1	1	1904	Cameroon	South	Bipindi	10.42	3.08
Greenwayodendron suaveolens (Engl. & Diels) Verdc.	Greenwayodendron	Zenker, G.A.	4896	1	1	1913	Cameroon	South	Bipindi	10.4166666667	3.0833333333
Greenwayodendron suaveolens (Engl. & Diels) Verdc.	Greenwayodendron	Zenker, G.A.		1	3	1913	Cameroon	South	Bipindi	10.42	3.08
Hexalobus bussei Diels	Hexalobus	Bos, J.J.	4495	12	5	1969	Cameroon	South	S bank of Kienke river just E of Kribi	10.25	3.1
Hexalobus bussei Diels	Hexalobus	Bos, J.J.	5157	7	8	1969	Cameroon	South	21 km from Kribi high forest exploitation N of Lolodorf road	10.05	3.0333333333
Hexalobus bussei Diels	Hexalobus	Bos, J.J.	5370	19	9	1969	Cameroon	South	ca 16 km from Kribi Lolodorf road	10.0166666667	3.00
Hexalobus bussei Diels	Hexalobus	Busse, W.C.O.	3216	1	9	1904	Cameroon	South	Kribi	9.9166666667	2.95
Hexalobus bussei Diels	Hexalobus	Letouzey, R.	9387	19	4	1968	Cameroon	South	31 km ESE Kribi N of Kienke River Nyabessan	10.1667	2.9
Hexalobus bussei Diels	Hexalobus	Zenker, G.A.	2889	1	1	1904	Cameroon	South	Bipindi	10.42	3.08
Hexalobus bussei Diels	Hexalobus	Zenker, G.A.	3550	26	10	1908	Cameroon	South	Bipindi	10.42	3.08
Hexalobus bussei Diels	Hexalobus	Zenker, G.A.	3592	1	1	1908	Cameroon	South	Bipindi	10.4166666667	3.0833333333
Hexalobus bussei Diels	Hexalobus	Zenker, G.A.	3889	1	1	1909	Cameroon	South	Bipindi	10.4166666667	3.0833333333
Hexalobus bussei Diels	Hexalobus	Zenker, G.A.	4831	1	1	1913	Cameroon	South	Bipindi	10.42	3.08
Hexalobus bussei Diels	Hexalobus	Zenker, G.A.		1	4	1907	Cameroon	South	Bipindi	10.4166666667	3.0833333333
Hexalobus crispiflorus A. Rich.	Hexalobus	Bounougou, E.	1924	1	1	1956	Cameroon	East		12.7333333333	3.45
Hexalobus crispiflorus A. Rich.	Hexalobus	Cheek, M.	9716	28	11	1998	Cameroon	South-West	Melon to Nyandon ca 2km	9.5333333333	4.9333333333
Hexalobus crispiflorus A. Rich.	Hexalobus	Cheek, M.	11064	13	10	2002	Cameroon	Central	Ndanan 2 to Mefou river	11.5661111111111	3.62444444444444
Hexalobus crispiflorus A. Rich.	Hexalobus	Cheek, M.	14212	4	12	2008	Cameroon	South-West	Mbu to Ayukaba 1 hour E of Mbo	9.49166666666667	5.99166666666667
Hexalobus crispiflorus A. Rich.	Hexalobus	Couvreur, T.L.P.	1062	5	4	2016	Cameroon	South-West	Nyasoso village on max's trail to Mt Kupe	9.701315	4.823423
Hexalobus crispiflorus A. Rich.	Hexalobus	Couvreur, T.L.P.	1197	4	3	2019	Cameroon	East	73 km south of Yokadouma 30 km after Ngato 15 km after river ALPICAM 'base de vie' then 40 km on forestry road starting 4 km before Maséa village	14.71897	3.161214
Hexalobus crispiflorus A. Rich.	Hexalobus	de Wilde, J.J.F.E	7909	17	1	1975	Cameroon	South		11.1666667	2.8
Hexalobus crispiflorus A. Rich.	Hexalobus	Deistel, H.	99	1	1	1904	Cameroon
Hexalobus crispiflorus A. Rich.	Hexalobus	Deistel, H.	104	1	1	1904	Cameroon
Hexalobus crispiflorus A. Rich.	Hexalobus	Fay, J.M.	8299	8	3	1988	Cameroon	East	Sangha R (Ndakan)	16.00	2.78
Hexalobus crispiflorus A. Rich.	Hexalobus	Gartlan, J.	38	30	10	1968	Cameroon	South-West	Southern Bakundu FR	9.371593	4.433289
Hexalobus crispiflorus A. Rich.	Hexalobus	Harris, D.J.	516	16	4	1988	Cameroon	East	Sangha R (Ndakan)	16.00	2.78
Hexalobus crispiflorus A. Rich.	Hexalobus	Harris, D.J.	558	1	4	1988	Cameroon
Hexalobus crispiflorus A. Rich.	Hexalobus	Harris, D.J.	883	2	8	1988	Cameroon	East	West side of Sangha River	16.1333333333	2.35
Hexalobus crispiflorus A. Rich.	Hexalobus	Harris, D.J.	1518	1	11	1988	Cameroon	East	West side of Sangha River	16.1333333333	2.35
Hexalobus crispiflorus A. Rich.	Hexalobus	Harris, D.J.	5893	16	10	1998	Cameroon	East	4 km west of Djembe road head Lobeke Reserve	16.00	2.2166666667
Hexalobus crispiflorus A. Rich.	Hexalobus	Harris, D.J.	5912	16	10	1998	Cameroon	East	6 km west of Djembe road head Lobeke Reserve	16.00	2.2166666667
Hexalobus crispiflorus A. Rich.	Hexalobus	Harris, D.J.	6266	7	11	1998	Cameroon	East	Lobeke Reserve From Djangi Bai to road head passing small bai Lat/long imprecise	15.6666666667	2.3333333333
Hexalobus crispiflorus A. Rich.	Hexalobus	Leeuwenberg, A.J.M.	9904	24	5	1972	Cameroon	Littoral	km 11 Loum-Solé road	9.8166666667	4.7
Hexalobus crispiflorus A. Rich.	Hexalobus	Letouzey, R.	4433	25	2	1962	Cameroon	East	A 15 km au Sud de Djouo (20 km E de Somalomo dur le Dja)	12.93	3.32
Hexalobus crispiflorus A. Rich.	Hexalobus	Letouzey, R.	10614	8	4	1971	Cameroon	East	Rives de la Sangha près Lidjombo 120 km au N de Ouesso	16.00	2.6166666667
Hexalobus crispiflorus A. Rich.	Hexalobus	Letouzey, R.	12871	3	2	1974	Cameroon	South	Près Ndogtima Nyong (15 km NE de l'embouchure du Nyong)	9.9011	3.2833
Hexalobus crispiflorus A. Rich.	Hexalobus	Maitland, T.D.	677	1	4	1929	Cameroon	South-West	Limbe (Victoria) Bimbia road	9.2	4.0166666667
Hexalobus crispiflorus A. Rich.	Hexalobus	Maitland, T.D.	723	1	6	1929	Cameroon	South-West	Limbe (Victoria)	9.2	4.0167
Hexalobus crispiflorus A. Rich.	Hexalobus	Mann, G.	709	1	1	1861	Cameroon	South-West	Ambas Bay	9.2	4.0166666667
Hexalobus crispiflorus A. Rich.	Hexalobus	Médou, J.		28	5	1954	Cameroon	South	Bidou	9.991475	2.850258
Hexalobus crispiflorus A. Rich.	Hexalobus	Mildbraed, G.W.J.	4539	22	2	1911	Cameroon	East	South Cameroon Forest Area Molundu District Bange forest between Lokomo Bumba and Bange	15.25	2.8333333333
Hexalobus crispiflorus A. Rich.	Hexalobus	Mildbraed, G.W.J.	4996	21	4	1911	Cameroon	East	South Cameroon Forest Area Molundu District between Yokadouma (Post Plehn) and Assobam	14.3833333333	3.4
Hexalobus crispiflorus A. Rich.	Hexalobus	Mildbraed, G.W.J.	5652	1	6	1911	Cameroon	South	Ebolowa	11.3166666667	2.9166666667
Hexalobus crispiflorus A. Rich.	Hexalobus	Mildbraed, G.W.J.	10611	1	11	1928	Cameroon	South-West	Likomba-Pflanzung 15 -35km NE von Victoria [Limbe]	9.3333333333	4.1
Hexalobus crispiflorus A. Rich.	Hexalobus	Ndoum, D.	129	24	9	1996	Cameroon	South	Ebom	10.7166666667	3.1
Hexalobus crispiflorus A. Rich.	Hexalobus	Périquet, L.	1	1	1	1912	Cameroon		Boghoré
Hexalobus crispiflorus A. Rich.	Hexalobus	Preuss, P.R.	189				Cameroon
Hexalobus crispiflorus A. Rich.	Hexalobus	Preuss, P.R.	1312				Cameroon		Kamerun
Hexalobus crispiflorus A. Rich.	Hexalobus	Senterre, B.	1641	27	5	2001	Cameroon	East	Réserve de Biosphère du Dja vers 500m de la station de Bouamir	12.811472	3.192417
Hexalobus crispiflorus A. Rich.	Hexalobus	Sonké, B.	591	13	9	1993	Cameroon	East	Layon nord-sud à partir de Djolimpoun (entre Somalomo-Malen)	12.87	3.33
Hexalobus crispiflorus A. Rich.	Hexalobus	Sonké, B.	913	26	1	1994	Cameroon	East	Réserve de faune du Dja	13.18	3.17
Hexalobus crispiflorus A. Rich.	Hexalobus	Thomas, D.W.	3356	24	3	1984	Cameroon	South-West	Korup National Park	9.18333	5.26666
Hexalobus crispiflorus A. Rich.	Hexalobus	Thomas, D.W.	10654	9	8	1995	Cameroon	South	Road from Kribi to Bipindi 30 km	10.129377	3.053762
Hexalobus crispiflorus A. Rich.	Hexalobus	van der Burgt, X.M.	232	1	10	1997	Cameroon	South	Kribi	9.900815	2.922239
Hexalobus crispiflorus A. Rich.	Hexalobus	van Velzen, R.	90	4	6	2006	Cameroon	South	Bisyang	9.9683333333	2.9816666667
Hexalobus crispiflorus A. Rich.	Hexalobus	Zenker, G.A.	3324	1	1	1907	Cameroon	South	Bipindi	10.42	3.08
Hexalobus crispiflorus A.Rich.	Hexalobus	Couvreur, T.L.P.	446	25	6	2013	Cameroon	Central	Ottotomo Forest Reserve 1 km after reserve base near small loggers road	11.28372	3.66402
Hexalobus crispiflorus A.Rich.	Hexalobus	Couvreur, T.L.P.	506	8	9	2013	Cameroon	Central	Ottotomo Forest Reserve 3 km after reserve base near small loggers road	11.286263	3.662084
Hexalobus crispiflorus A.Rich.	Hexalobus	Couvreur, T.L.P.	666	15	1	2015	Cameroon	Central	Ottotomo Forest Reserve 45 km South of Yaoundé 5 km on path into reserve	11.283687	3.663977
Hexalobus monopetalus (A. Rich.) Engl. & Diels	Hexalobus	Dong, E.	393	9	8	2000	Cameroon	North	Ecole de faune de Garoua	13.4	9.3
Hexalobus monopetalus (A. Rich.) Engl. & Diels	Hexalobus	Geerling, C.	5455	16	10	1974	Cameroon	North	Tcheboa	13.18	9.02
Hexalobus monopetalus (A. Rich.) Engl. & Diels	Hexalobus	Geerling, C.	5684	16	10	1976	Cameroon	North	Tinguelin	13.3833333	9.4
Hexalobus monopetalus (A. Rich.) Engl. & Diels	Hexalobus	IRC					Cameroon
Hexalobus monopetalus (A. Rich.) Engl. & Diels	Hexalobus	Jacques-Félix, H.	3782	1	5	1939	Cameroon	Far-North	Guidder	13.95	9.93
Hexalobus monopetalus (A. Rich.) Engl. & Diels	Hexalobus	Koïdégui, M.	2	23	10	1974	Cameroon	North	Tcheboa	13.18	9.02
Hexalobus monopetalus (A. Rich.) Engl. & Diels	Hexalobus	Ledermann, C.L.	5178	24	1	1910	Cameroon
Hexalobus monopetalus (A. Rich.) Engl. & Diels	Hexalobus	Letouzey, R.	638	14	4	1958	Cameroon	Far-North	Yagoua	15.24	10.36
Hexalobus monopetalus (A. Rich.) Engl. & Diels	Hexalobus	Letouzey, R.	6540	29	8	1964	Cameroon	Far-North	Route Lara-Guidiguis (15 km ENE de Kaele)	14.45	10.11
Hexalobus monopetalus (A. Rich.) Engl. & Diels	Hexalobus	Letouzey, R.	7301	13	10	1964	Cameroon	Far-North	Près Bourka (65 km SS0 de Mokolo)	13.5667	10.3333
Hexalobus monopetalus (A. Rich.) Engl. & Diels	Hexalobus	Malzy, P.	309	1	10	1949	Cameroon	North	Sanguéré (10 km Garoua)	13.47	9.27
Hexalobus monopetalus (A. Rich.) Engl. & Diels	Hexalobus	Malzy, P.	452	1	7	1952	Cameroon	Adamawa	Youhi (District Fianga)	13.83	7.65
Hexalobus monopetalus (A. Rich.) Engl. & Diels	Hexalobus	Megnikpa	2	23	10	1974	Cameroon	North	Tcheboa	13.18	9.02
Hexalobus monopetalus (A. Rich.) Engl. & Diels	Hexalobus	Mildbraed, G.W.J.	9716	1	6	1914	Cameroon	Central	Jaundé-berge (mountains)
Hexalobus monopetalus (A. Rich.) Engl. & Diels	Hexalobus	Satabié, B.	702	24	10	1983	Cameroon	North	Environs village Boulko au pied Hossere Gode 15 km NW de Poli	13.13	8.53
Hexalobus monopetalus (A. Rich.) Engl. & Diels	Hexalobus	Satabié, B.	781	26	11	1984	Cameroon	North	Collines de Tinguelin 10 km N de Garoua	13.4	9.3
Hexalobus monopetalus (A. Rich.) Engl. & Diels	Hexalobus	Thomas, D.W.	2432	13	8	1983	Cameroon	North	map # NC 33 VIII Garoua	13.8666667	9.9333333
Hexalobus monopetalus (A. Rich.) Engl. & Diels	Hexalobus	Vaillant, A.	148	13	9	1945	Cameroon	North	Matafaï (Maroua)	14.03	10.1
Hexalobus monopetalus (A. Rich.) Engl. & Diels	Hexalobus	Villiers, J.-F.	4713	27	11	1989	Cameroon	Far-North	9 km SE Guili 10 km NE Bourrah	13.74	10.62
Hexalobus monopetalus (A. Rich.) Engl. & Diels	Hexalobus	Wit, P.	3244	6	11	1979	Cameroon	North	Ecole de faune de Garoua	13.4	9.3
Hexalobus salicifolius Engl.	Hexalobus	Bos, J.J.		28	8	1970	Cameroon	South	South Province 15 km from Kribi	9.9333333333	2.9666666667
Hexalobus salicifolius Engl.	Hexalobus	Hallé, F.	4181	30	10	1991	Cameroon	South	Campakok (Camp Akok)	9.9	2.65
Hexalobus salicifolius Engl.	Hexalobus	Harris, D.J.	1663	22	2	1988	Cameroon		Vméli
Hexalobus salicifolius Engl.	Hexalobus	Hédin, L.	1663	12	2	1928	Cameroon	Central	Vauchi Nyoma river bank
Hexalobus salicifolius Engl.	Hexalobus	Letouzey, R.	8122	19	10	1966	Cameroon	South	Colline près Mezese à 17 km ENE de Sangmélima	12.149803	2.95325
Hexalobus salicifolius Engl.	Hexalobus	Médou, J.	1703	28	5	1954	Cameroon	South	Bidou	9.991475	2.850258
Hexalobus salicifolius Engl.	Hexalobus	Niog	62				Cameroon	Central	Niog Ottotomo Forest Reserve	11.279687	3.649788
Hexalobus salicifolius Engl.	Hexalobus	van Velzen, R.	98	4	6	2006	Cameroon	South	22 km NE of Kribi Kribi-Bipindi road Bidou I cultivated fields NE of village	10.0903333333	3.0038333333
Hexalobus salicifolius Engl.	Hexalobus	van Velzen, R.	99	26	5	2006	Cameroon	South	26 km N of Kribi SE of the toll post for Kribi-Edéa road forest at Bebamboue II	9.9876666667	3.0585
Hexalobus salicifolius Engl.	Hexalobus	Zenker, G.A.	2268	1	1	1900	Cameroon	South	Bipindi	10.42	3.08
Hexalobus salicifolius Engl.	Hexalobus	Zenker, G.A.	3330	1	1	1907	Cameroon	South	Bipindi	10.42	3.08
Hexalobus salicifolius Engl.	Hexalobus	Zenker, G.A.					Cameroon	South	Bipindi	10.4166666667	3.0833333333
Isolona campanulata Engl. & Diels	Isolona	Akogo, M.	268	23	4	1994	Cameroon	South-West	Mokoko Forest Reserve Ekumbe-Mofako	9.0924	4.4771
Isolona campanulata Engl. & Diels	Isolona	Bos, J.J.	4947	30	6	1969	Cameroon	South	ca 15 km SE of Kribi Kienke Forest Res at Bidou II	10.0333333333	2.8666666667
Isolona campanulata Engl. & Diels	Isolona	Bos, J.J.	7069	9	7	1970	Cameroon	South	10 km From Kribi Lolodorf road	9.9666666667	2.9666666667
Isolona campanulata Engl. & Diels	Isolona	Conrau, G.	93	7	10	1899	Cameroon	South-West		9.8833333333	5.4666666667
Isolona campanulata Engl. & Diels	Isolona	Davies, M.J.	29675	25	4	1958	Cameroon	West	Kumba Distr Bambuko FR	9.1667	4.3333
Isolona campanulata Engl. & Diels	Isolona	Fraser, P.J.	379	5	5	1994	Cameroon	South-West	Bonjare	8.9858	4.4537
Isolona campanulata Engl. & Diels	Isolona	Gosline, W.G.	289	27	11	2000	Cameroon	South-West	16 minutes from research station towards rivers	9.4967	5.3433
Isolona campanulata Engl. & Diels	Isolona	Letouzey, R.	15078	3	6	1976	Cameroon	South-West	Ente Ekondo Nene et Loe 15km NW Ekondo Titi	8.97	4.69
Isolona campanulata Engl. & Diels	Isolona	Olorunfemi, J.	30662	2	7	1951	Cameroon	South-West	Korup National Park	8.9667	5.3167
Isolona campanulata Engl. & Diels	Isolona	Tchoungui, F.		1	12	1946	Cameroon	Central	Chantier Coron près Yaoundé	11.52	3.87
Isolona campanulata Engl. & Diels	Isolona	Tchouto Mbatchou, G.P.	1326	19	4	1996	Cameroon	South-West	Soden Camp	8.950767	4.268514
Isolona campanulata Engl. & Diels	Isolona	Thomas, D.W.	4763	12	4	1985	Cameroon	South-West	Korup National Park between the Ndian River at PAMOL field and 25km on transect " P "	8.8333333	5.0166667
Isolona campanulata Engl. & Diels	Isolona	Thomas, D.W.	7354	30	4	1987	Cameroon	South-West	Takamanda Forest Reserve	9.4333333333	6.2166666667
Isolona campanulata Engl. & Diels	Isolona	Waterman, P.G.	830	1	6	1976	Cameroon	Littoral	Lombe amp Tissongo Study Area Doula-Edea Reserve	10.04697	3.780212
Isolona congolana (De Wild. & T.Durand) Engl. & Diels	Isolona	Ashworth, J.	196	20	5	2009	Cameroon	North-West	Kagwene	9.73408333333333	6.12333333333333
Isolona congolana (De Wild. & T.Durand) Engl. & Diels	Isolona	Cable, S.	2843	4	6	1996	Cameroon	South-West	Nyasoso	9.7	4.86666666666667
Isolona congolana (De Wild. & T.Durand) Engl. & Diels	Isolona	Couvreur, T.L.P.	1054	4	4	2016	Cameroon	South-West	2 km north of Nyasoso towards Mpako	9.679051	4.843304
Isolona congolana (De Wild. & T.Durand) Engl. & Diels	Isolona	Etuge, M.	1794	19	3	1996	Cameroon	South-West	Nyasoso	9.6833333333	4.8333333333
Isolona congolana (De Wild. & T.Durand) Engl. & Diels	Isolona	Etuge, M.	2000	28	5	1996	Cameroon	South-West	White trail (above Kupe village) towards Madam Kupe	9.7166666667	4.7833333333
Isolona congolana (De Wild. & T.Durand) Engl. & Diels	Isolona	Etuge, M.	4488	21	11	1998	Cameroon	South-West	Lake Edip	9.65	4.95
Isolona congolana (De Wild. & T.Durand) Engl. & Diels	Isolona	Etuge, M.	5431	13	4	2004	Cameroon	West	Bali Ngemba Forest Reserve	10.0805559158325	5.8222222328186
Isolona congolana (De Wild. & T.Durand) Engl. & Diels	Isolona	Lane, P.	532	6	2	1995	Cameroon	South-West	Etube Tape from Nyasoso	9.6833	4.8333
Isolona congolana (De Wild. & T.Durand) Engl. & Diels	Isolona	Leeuwenberg, A.J.M.	9550	4	4	1972	Cameroon	Littoral	Manengouba Mt 4km WNW Of Nkongsamba	9.900768	4.989249
Isolona congolana (De Wild. & T.Durand) Engl. & Diels	Isolona	Lehmbach, H.	224	6	6	1898	Cameroon	South-West	Buea	9.2333333333	4.15
Isolona congolana (De Wild. & T.Durand) Engl. & Diels	Isolona	Maitland, T.D.	1555	1	6	1931	Cameroon	North-West	Bamenda Distr Ngong	10.4333333333	6.5833333333
Isolona congolana (De Wild. & T.Durand) Engl. & Diels	Isolona	Maitland, T.D.	1596	1	4	1931	Cameroon	North-West	Bamenda Wae	10.4166666667	6.00
Isolona congolana (De Wild. & T.Durand) Engl. & Diels	Isolona	Tchouto Mbatchou, G.P.	1414	16	6	1996	Cameroon	South-West	Bwassa 500m above the village	9.2	4.1167
Isolona congolana (De Wild. & T.Durand) Engl. & Diels	Isolona	Westphal, E.	10012	15	5	1978	Cameroon	West	Along the road 6 km W of Dschang on road to Fongo Ndeng	9.95	5.45
Isolona cooperi Hutch. & Dalziel ex G.P.Cooper & Record	Isolona	Kenfack, D.	1063	10	3	1998	Cameroon	South-West	Korup National Park	8.855	5.0633333333
Isolona cooperi Hutch. & Dalziel ex G.P.Cooper & Record	Isolona	Zenker, G.A.		1	2	1910	Cameroon	South	Bipindi	10.4166666667	3.0833333333
Isolona dewevrei (De Wild. & T.Durand) Engl. & Diels	Isolona	Koufani, A.	123	28	8	1979	Cameroon	South	Ngongondje hill near Akonetye 2 30'S of Ebolowa	11.1333333333	2.5
Isolona dewevrei (De Wild. & T.Durand) Engl. & Diels	Isolona	Letouzey, R.	13984	8	7	1975	Cameroon	South-West	Piste Munkep-Gayama 40km NNW Wum	9.95	6.7333333333
Isolona hexaloba (Pierre) Engl. & Diels	Isolona	Chevalier, A.J.B.	33477	1	1	1917	Cameroon	South	Campo	9.8244	2.3704
Isolona hexaloba (Pierre) Engl. & Diels	Isolona	de Kruif, A.P.M.	998	30	12	1982	Cameroon	South	near Bipaga II km 40 road Kribi-Edéa	10.0166666667	3.15
Isolona hexaloba (Pierre) Engl. & Diels	Isolona	de Wilde, J.J.F.E	8088	18	3	1975	Cameroon	South	17km S of the Lobe river along the road to Campo	10.137	2.818
Isolona hexaloba (Pierre) Engl. & Diels	Isolona	Endengle, E.	2121	1	1	1955	Cameroon	Littoral	Douala (route Razel)	9.71	4.05
Isolona hexaloba (Pierre) Engl. & Diels	Isolona	Harris, D.J.	5839	16	10	1998	Cameroon	East	5 km west of Djembe on the Sangha River	16.0166666667	2.2333333333
Isolona hexaloba (Pierre) Engl. & Diels	Isolona	Harris, D.J.	6207	4	11	1998	Cameroon	East	Lobeke Reserve Terra firma forest 1 km east of Djangi Bai	15.7666666667	2.3166666667
Isolona hexaloba (Pierre) Engl. & Diels	Isolona	Letouzey, R.	2392	4	12	1959	Cameroon	Central	Tibati près Mbatimbang	12.489332	6.144343
Isolona hexaloba (Pierre) Engl. & Diels	Isolona	Letouzey, R.	5072	16	5	1963	Cameroon	East	A 20km au Sud de Mboy I (45km à l'Est de Yokadouma)	15.13	3.38
Isolona hexaloba (Pierre) Engl. & Diels	Isolona	Letouzey, R.	10419	24	2	1971	Cameroon	East	A 25km environ à l'ENE de Mikel village situé à 85km au N de Moloundou sur la route de Yokadouma	15.3333	2.93333
Isolona hexaloba (Pierre) Engl. & Diels	Isolona	Letouzey, R.	10703	21	4	1971	Cameroon	East	A 14km à l'Ouest de Yenga Port Gentil village situé à 35km au NNE de Moloundou	15.35	2.35
Isolona hexaloba (Pierre) Engl. & Diels	Isolona	Letouzey, R.	11840	13	1	1973	Cameroon	South	A l'Ouest d'Alati (100km SE de Djoum)	13.42	2.2
Isolona hexaloba (Pierre) Engl. & Diels	Isolona	Letouzey, R.	14910	11	5	1976	Cameroon	Littoral	Roue forestière SNCB (km 36 vers Ndoksom) environ 25km Sud Yabassi	9.958048	4.312619
Isolona hexaloba (Pierre) Engl. & Diels	Isolona	McKey, D.B.	245	1	8	1976	Cameroon	Littoral	Tissongo	9.9	3.58333333333333
Isolona hexaloba (Pierre) Engl. & Diels	Isolona	Médou, J.		21	5	1954	Cameroon	Littoral	Forêt classée Mangombé près Edéa	10.144853	3.857704
Isolona hexaloba (Pierre) Engl. & Diels	Isolona	Onana, J.M.	2030	13	4	2002	Cameroon	West	Bali- Ngemba FR	10.0833333333	5.8166666667
Isolona hexaloba (Pierre) Engl. & Diels	Isolona	van der Burgt, X.M.	791	31	10	2005	Cameroon	South-West	Korup National Park	8.7833333333	5.0166666667
Isolona hexaloba (Pierre) Engl. & Diels	Isolona	Wieringa, J.J.	2327	24	2	1994	Cameroon	South	22 km on road Kribi to Campo 12 km past Gross Batanga	9.8816666667	2.76
Isolona hexaloba (Pierre) Engl. & Diels	Isolona	Zenker, G.A.		1	11	1901	Cameroon	South	Bipindi	10.4166666667	3.0833333333
Isolona pilosa Diels	Isolona	Harris, D.J.	6067	31	10	1998	Cameroon	East	forest around Small Bai	15.7666666667	2.3166666667
Isolona pilosa Diels	Isolona	Harris, D.J.	6408	13	11	1998	Cameroon	East	Lobeke Reserve	15.65	2.15
Isolona pilosa Diels	Isolona	Harris, D.J.	6538	26	11	1998	Cameroon	East	Lobeke Reserve Swamp forest around Djaloumbe bai	15.75	2.3833333333
Isolona pilosa Diels	Isolona	Harris, D.J.	6627	28	11	1998	Cameroon	East	Lobeke Reserve Forest surrounding Djaloumbe bai	15.75	2.3666666667
Isolona pilosa Diels	Isolona	Harris, D.J.	6698	3	12	1998	Cameroon	East	51 km west of Komela crossroads on the road to Libongo	15.8666666667	2.6
Isolona pilosa Diels	Isolona	Harris, D.J.	6713	3	12	1998	Cameroon	East	52 km west of Komela crossroads on the road to Libongo	15.8666666667	2.6
Isolona pilosa Diels	Isolona	Mildbraed, G.W.J.	4193	7	1	1911	Cameroon	East	Region near Station Molundu Dscha (Ngoko) Nginda 21 km north Molundu	15.2	2.2
Isolona pleurocarpa Diels	Isolona	Bos, J.J.	6298	10	2	1970	Cameroon	South	NE of Mt Elephant ca 20 km SE of Kribi	10.0333333333	2.8
Isolona pleurocarpa Diels	Isolona	Couvreur, T.L.P.	402	19	2	2012	Cameroon	South	mountain chain Ngovoyang 42 km in forest from Bikiliki village situated between Bipindi and Lolodorf	10.53739	3.18708
Isolona pleurocarpa Diels	Isolona	Leeuwenberg, A.J.M.	9784	2	5	1972	Cameroon	South-West	Southern Bakundu Forest 3km from Kindongi Camp	9.4166666667	4.55
Isolona pleurocarpa Diels	Isolona	Letouzey, R.	9341	16	4	1968	Cameroon	South	Colline Nkolo Manga (20 km SE Kribi)	9.9166666667	2.95
Isolona pleurocarpa Diels	Isolona	Thomas, D.W.	349	13	4	1978	Cameroon	South-West	Korup National Park	8.7833333333	5.0666666667
Isolona pleurocarpa Diels	Isolona	Thomas, D.W.	5848	10	3	1986	Cameroon	South-West	Korup National Park	8.85	5.0167
Isolona pleurocarpa Diels	Isolona	van Andel, T.R.	4177	22	10	2001	Cameroon	South	Elephant Mont	10.0166666667	2.8
Isolona pleurocarpa Diels	Isolona	Zenker, G.A.	22	1	1	1918	Cameroon	South	Bipindi	10.4166666667	3.0833333333
Isolona pleurocarpa Diels	Isolona	Zenker, G.A.	95	1	11	1919	Cameroon	South	Bipindi	10.3833333333	3.0666666667
Isolona pleurocarpa Diels	Isolona	Zenker, G.A.	267	1	1	1913	Cameroon	South	Mbiave	10.6166666667	3.2166666667
Isolona pleurocarpa Diels	Isolona	Zenker, G.A.	1716	1	1	1895	Cameroon	South	Bipindi	10.4166666667	3.0833333333
Isolona pleurocarpa Diels	Isolona	Zenker, G.A.	3038	1	4	1904	Cameroon	South	Bipindi	10.4166666667	3.0833333333
Isolona pleurocarpa Diels	Isolona	Zenker, G.A.	3217	1	7	1904	Cameroon	South	Bipindi	10.4166666667	3.0833333333
Isolona pleurocarpa Diels	Isolona	Zenker, G.A.	3433	1	1	1908	Cameroon	South	Bipindi	10.4166666667	3.0833333333
Isolona pleurocarpa Diels	Isolona	Zenker, G.A.	3540	1	1	1908	Cameroon	South	Bipindi	10.4166666667	3.0833333333
Isolona pleurocarpa Diels	Isolona	Zenker, G.A.	3921	1	1	1909	Cameroon	South	Bipindi	10.4166666667	3.0833333333
Isolona pleurocarpa Diels	Isolona	Zenker, G.A.	4704	1	1	1913	Cameroon	South	Bipindi	10.4166666667	3.0833333333
Isolona pleurocarpa Diels	Isolona	Zenker, G.A.		1	11	1896	Cameroon	South	Bipindi	10.4166666667	3.0833333333
Isolona sp.	Isolona	Gentry, A.H.	62666	9	5	1988	Cameroon	East	Ndakan Sango River	16.115	2.3666666667
Isolona sp.	Isolona	Ndam, N.	1070	30	4	1994	Cameroon	South-West	Bonjare	9.01666666666667	4.81666666666667
Isolona sp.	Isolona	Thomas, D.W.	10484	22	2	1995	Cameroon	South-West	Rumpi Hills near Madie River	9.12323	4.94867
Isolona sp.	Isolona	Thomas, D.W.	10653	9	8	1995	Cameroon	South	Road from Kribi to Bipindi 30 km	10.129377	3.053762
Isolona sp.	Isolona	Watts, J.	687	25	3	1993	Cameroon	South-West	Mokoko River Forest Reserve c 6km West of Mundongo	9.0833	4.4833
Isolona thonneri (De Wild. & T.Durand) Engl. & Diels	Isolona	Harris, D.J.	6109	1	11	1998	Cameroon	East	Lobeke Reserve Small Bai	15.7166666667	2.2833333333
Isolona thonneri (De Wild. & T.Durand) Engl. & Diels	Isolona	Harris, D.J.	6159	3	11	1998	Cameroon	East	Lobeke Reserve Djangi Bai	15.7166666667	2.2833333333
Isolona thonneri (De Wild. & T.Durand) Engl. & Diels	Isolona	Harris, D.J.	6167	3	11	1998	Cameroon	East	Lobeke Reserve Djangi Bai	15.7166666667	2.2833333333
Isolona thonneri (De Wild. & T.Durand) Engl. & Diels	Isolona	Harris, D.J.	6607	27	11	1998	Cameroon	East	Lobeke Reserve Ca 2 km from Djaloumbe bai on the path to road	15.75	2.3666666667
Isolona thonneri (De Wild. & T.Durand) Engl. & Diels	Isolona	Harris, D.J.	6608	27	11	1998	Cameroon	East	Lobeke Reserve Ca 2 km from Djaloumbe bai on the path to road	15.75	2.3666666667
Isolona thonneri (De Wild. & T.Durand) Engl. & Diels	Isolona	Letouzey, R.	10205	23	3	1970	Cameroon	South	Colline Ongongondje près Akonekye 15 km NW d'Ambam	11.1666666667	2.4666666667
Isolona thonneri (De Wild. & T.Durand) Engl. & Diels	Isolona	Letouzey, R.	10682	17	4	1971	Cameroon	East	Près de Banana 10km ENE de Moloundou	15.2833333333	2.0833333333
Isolona thonneri (De Wild. & T.Durand) Engl. & Diels	Isolona	Letouzey, R.	12085	15	3	1973	Cameroon	East	near Ndongo ca 45 km WNW of Moloundou	14.8333333333	2.1666666667
Isolona thonneri (De Wild. & T.Durand) Engl. & Diels	Isolona	Letouzey, R.	12111	16	3	1973	Cameroon	East	Près Ndongo à 45 km WNW de Moloundou	14.8666666667	2.15
Isolona thonneri (De Wild. & T.Durand) Engl. & Diels	Isolona	Letouzey, R.	12115	16	3	1973	Cameroon	East	près Ndongo à 40 km WNW de Moloundou	14.8666666667	2.15
Isolona thonneri (De Wild. & T.Durand) Engl. & Diels	Isolona	Parmentier, I.	1943	15	3	2001	Cameroon	South	Inselberg d'Akookas pres du village d'Akookas 38km au sud est d'Ebolowa	11.2721666667	2.7161666667
Isolona thonneri (De Wild. & T.Durand) Engl. & Diels	Isolona	Parmentier, I.	1961	15	3	2001	Cameroon	South	Inselberg d'Akookas pres du village d'Akookas 38km au sud est d'Ebolowa	11.2722166667	2.7163
Isolona zenkeri Engl.	Isolona	Annet, E.	359	16	6	1918	Cameroon	South	Bipinde	10.4166666667	3.0833333333
Isolona zenkeri Engl.	Isolona	Bos, J.J.	4866	18	6	1969	Cameroon	South	12km from Kribi N of Ebolowa road between Kribi aifield and Kienke R	9.9833333	2.8833333
Isolona zenkeri Engl.	Isolona	Bos, J.J.	6522	12	3	1970	Cameroon	South	6 km N of km Kribi-Lolodorf	10.25	3.0833333333
Isolona zenkeri Engl.	Isolona	Elad, M.	1269	1	2	2000	Cameroon	South	Campo-Ma'an area Bibabimvoto	10.3641666667	2.2508333333
Isolona zenkeri Engl.	Isolona	Elad, M.	1545	24	5	2002	Cameroon	South	Campo-Ma'an area Ebianemeyong	10.2961111111	2.4602777778
Isolona zenkeri Engl.	Isolona	Manning, D.	1453	19	1	1987	Cameroon	South	3 km S of Kwambo and 6 km WSW of Bipindi	10.3666666667	3.05
Isolona zenkeri Engl.	Isolona	Tchouto Mbatchou, G.P.	2	12	10	2001	Cameroon	South	Campo-Ma'an area Bifa	10.2833333333	2.6575
Isolona zenkeri Engl.	Isolona	Tchouto Mbatchou, G.P.	2855	13	5	2000	Cameroon	South	Campo-Ma'an area Bibabimvoto	10.0141666667	2.2133333333
Isolona zenkeri Engl.	Isolona	Tchouto Mbatchou, G.P.	3009	24	8	2000	Cameroon	South	Campo-Ma'an area Bibabimvoto	10.0477777778	2.2511111111
Isolona zenkeri Engl.	Isolona	Zenker, G.A.	1186	1	1	1896	Cameroon	South	Bipindi	10.4166666667	3.0833333333
Isolona zenkeri Engl.	Isolona	Zenker, G.A.	3375	1	1	1907	Cameroon	South	Bipindi	10.42	3.08
Isolona zenkeri Engl.	Isolona	Zenker, G.A.	3471	1	1	1908	Cameroon	South	Bipindi	10.4166666667	3.0833333333
Isolona zenkeri Engl.	Isolona	Zenker, G.A.	4405	1	1	1912	Cameroon	South	Bipindi	10.4166666667	3.0833333333
Isolona zenkeri Engl.	Isolona	Zenker, G.A.		1	5	1906	Cameroon	South	Bipindi	10.4166666667	3.0833333333
Letestudoxa bella Pellegr.	Letestudoxa	Letouzey, R.	10097	5	3	1970	Cameroon	South	26 km E of confluent Ntem River and Akom River near Ebolowa	11.8667	2.2909
Letestudoxa bella Pellegr.	Letestudoxa	Raynal, J.	10195	4	3	1963	Cameroon	South	Tom (Nyabessan)	10.52	2.43
Letestudoxa lanuginosa Le Thomas	Letestudoxa	Couvreur, T.L.P.	697	13	2	2015	Cameroon	South	Campo Ma'an National Park 11 km on trail from Ebinanemeyong village on road 7 km from Nyabessan to Campo town	10.334756	2.485841
Letestudoxa lanuginosa Le Thomas	Letestudoxa	Couvreur, T.L.P.	698	13	2	2015	Cameroon	South	Campo Ma'an National Park 11 km on trail from Ebinanemeyong village on road 7 km from Nyabessan to Campo town	10.334437	2.485965
Letestudoxa lanuginosa Le Thomas	Letestudoxa	Couvreur, T.L.P.	1148	25	2	2018	Cameroon	South	Ma'an 3 km on small road towards Ntem river	10.63009	2.34844
Letestudoxa lanuginosa Le Thomas	Letestudoxa	Tchouto Mbatchou, G.P.	3166	16	2	2001	Cameroon	South	Campo-Ma'an area Boucle du Ntem	10.5877777778	2.3452777778
Meiocarpidium oliverianum (Baillon) D. M. Johnson & N. A. Murray	Meiocarpidium	Bos, J.J.	6523	12	3	1970	Cameroon	South	6 km N of km Kribi-Lolodorf	10.25	3.0833333333
Meiocarpidium oliverianum (Baillon) D. M. Johnson & N. A. Murray	Meiocarpidium	Bos, J.J.	6685	2	4	1970	Cameroon	South	ca 45km from Kribi ca 8km N of Lolodorf road Forest towards Lokoundje R	10.25	3.1
Meiocarpidium oliverianum (Baillon) D. M. Johnson & N. A. Murray	Meiocarpidium	BPFV	2664	1	3	1963	Cameroon	East	Berbérati	13.68	4.58
Meiocarpidium oliverianum (Baillon) D. M. Johnson & N. A. Murray	Meiocarpidium	Breteler, F.J.	1398	22	5	1961	Cameroon	East	47km NW of Bertoua near road from Mbang to Abaka	13.68	4.58
Meiocarpidium oliverianum (Baillon) D. M. Johnson & N. A. Murray	Meiocarpidium	Breteler, F.J.	1817	31	8	1961	Cameroon	East	Bertoua 9km along road to Deng Deng	13.68	4.58
Meiocarpidium oliverianum (Baillon) D. M. Johnson & N. A. Murray	Meiocarpidium	Breteler, F.J.	2646	20	3	1962	Cameroon	South	Near village Oveng 27km from Sangmélima along road to Yaoundé	11.901488	3.098288
Meiocarpidium oliverianum (Baillon) D. M. Johnson & N. A. Murray	Meiocarpidium	Breteler, F.J.	2997	19	6	1962	Cameroon	Central	Yaoundé	11.52	3.87
Meiocarpidium oliverianum (Baillon) D. M. Johnson & N. A. Murray	Meiocarpidium	Couvreur, T.L.P.	376	8	3	2019	Cameroon	South	Campo Ma an National Park 26 km after Ntem river	14.641661	3.07085
Meiocarpidium oliverianum (Baillon) D. M. Johnson & N. A. Murray	Meiocarpidium	Couvreur, T.L.P.	407	20	2	2012	Cameroon	South	on road from Lolodorf to Mekalat just after 1sty village Along the Malange river	10.71554	3.19585
Meiocarpidium oliverianum (Baillon) D. M. Johnson & N. A. Murray	Meiocarpidium	Couvreur, T.L.P.	709	14	2	2015	Cameroon	South	Campo Ma'an National Park 11 km on trail from Ebinanemeyong village on road 7 km from Nyabessan to Campo town	10.354692	2.460733
Meiocarpidium oliverianum (Baillon) D. M. Johnson & N. A. Murray	Meiocarpidium	Couvreur, T.L.P.	1182	28	2	2018	Cameroon	Littoral	Mapubi 30 km before Edea on Yaoundé-Edea road On forestry road 5 km direction to Sanaga river	10.38535	3.84815
Meiocarpidium oliverianum (Baillon) D. M. Johnson & N. A. Murray	Meiocarpidium	Couvreur, T.L.P.	1193	4	3	2019	Cameroon	East	70 km south of Yokadouma 30 km after Ngato 15 km after river ALPICAM 'base de vie' then 40 km on forestry road starting 4 km before Maséa village	14.737392	3.155854
Meiocarpidium oliverianum (Baillon) D. M. Johnson & N. A. Murray	Meiocarpidium	de Wilde, J.J.F.E	7576	27	9	1974	Cameroon	South	Station de cacaoyer de N'koemvone 14 km On the road from Ebolowa to Ambam	11.1333333	2.8166667
Meiocarpidium oliverianum (Baillon) D. M. Johnson & N. A. Murray	Meiocarpidium	de Wilde, W.J.J.O	1942	27	2	1964	Cameroon	South	Ebolowa SW of Mbalmayo	11.2833333	2.9666667
Meiocarpidium oliverianum (Baillon) D. M. Johnson & N. A. Murray	Meiocarpidium	de Wilde, W.J.J.O	2735	17	6	1964	Cameroon	Central	Bank Nyong River near the new bridge ca 65 km SSW of Eséka	10.78	3.65
Meiocarpidium oliverianum (Baillon) D. M. Johnson & N. A. Murray	Meiocarpidium	de Wit, H.C.D	7948	18	12	1957	Cameroon	Central	Bafia region	11.2333333333	4.75
Meiocarpidium oliverianum (Baillon) D. M. Johnson & N. A. Murray	Meiocarpidium	Harris, D.J.	5990	18	10	1998	Cameroon	East	Lac Lobeke Reserve ca 40 km west of Djembe	15.7333333333	2.15
Meiocarpidium oliverianum (Baillon) D. M. Johnson & N. A. Murray	Meiocarpidium	Huber, H.F.J.	960	18	2	1987	Cameroon	South	Dja et Lobo 5-6km W of Sangmelima	11.98	2.93
Meiocarpidium oliverianum (Baillon) D. M. Johnson & N. A. Murray	Meiocarpidium	Jacques-Félix, H.	4904	11	9	1939	Cameroon	East	Yokadouma	15.05	3.52
Meiocarpidium oliverianum (Baillon) D. M. Johnson & N. A. Murray	Meiocarpidium	Kamdem, N.	169	27	7	2014	Cameroon	East	Deng Deng	13.1343786	5.201052
Meiocarpidium oliverianum (Baillon) D. M. Johnson & N. A. Murray	Meiocarpidium	Kamdem, N.	316	5	7	2015	Cameroon	South	Campo	9.94685403071343	2.28312699124217
Meiocarpidium oliverianum (Baillon) D. M. Johnson & N. A. Murray	Meiocarpidium	Letouzey, R.	3948	30	4	1961	Cameroon	East	Entre Djokneboum et Dyébadop	14.00	4.00
Meiocarpidium oliverianum (Baillon) D. M. Johnson & N. A. Murray	Meiocarpidium	Letouzey, R.	5473	24	7	1963	Cameroon	East	Près Molobo (50km au sud de Batouri)	14.298751	4.038098
Meiocarpidium oliverianum (Baillon) D. M. Johnson & N. A. Murray	Meiocarpidium	Letouzey, R.	10153	11	3	1970	Cameroon	South	Près Akak 10km W Sangmelima	11.880014	2.961376
Meiocarpidium oliverianum (Baillon) D. M. Johnson & N. A. Murray	Meiocarpidium	Letouzey, R.		11	4	1949	Cameroon	South	Chantier RESTANY village Adjab près Mbalmayo	10.2	2.82
Meiocarpidium oliverianum (Baillon) D. M. Johnson & N. A. Murray	Meiocarpidium	Nana, P.	213	18	8	1955	Cameroon	East	sur la route de Esseleké	13.68	4.58
Meiocarpidium oliverianum (Baillon) D. M. Johnson & N. A. Murray	Meiocarpidium	Nana, P.	257	17	9	1955	Cameroon	East	km 38 de la route de Deng-Deng	13.68	4.58
Meiocarpidium oliverianum (Baillon) D. M. Johnson & N. A. Murray	Meiocarpidium	Ndoum, D.	88	29	8	1996	Cameroon	South	Ebom	10.7166666667	3.05
Meiocarpidium oliverianum (Baillon) D. M. Johnson & N. A. Murray	Meiocarpidium	Ohigashim, H.	3	15	12	1983	Cameroon	Central	Nko'elon	11.32	3.53
Meiocarpidium oliverianum (Baillon) D. M. Johnson & N. A. Murray	Meiocarpidium	Satabié, B.	767	16	6	1984	Cameroon	East	Environ de Landjwe 25km SW Yokadouma	14.93	3.47
Meiocarpidium oliverianum (Baillon) D. M. Johnson & N. A. Murray	Meiocarpidium	van Andel, T.R.	3619	12	6	2001	Cameroon	South	Campo-Ma'an area	10.0711666667	2.3983333333
Meiocarpidium oliverianum (Baillon) D. M. Johnson & N. A. Murray	Meiocarpidium	van Andel, T.R.	3931	18	8	2001	Cameroon	South	Campo-Ma'an area Akom II	10.5333333333	2.8
Meiocarpidium oliverianum (Baillon) D. M. Johnson & N. A. Murray	Meiocarpidium	van den Burg, H.C.	89	13	7	1978	Cameroon	East	Koundi	13.6	4.7333333333
Meiocarpidium oliverianum (Baillon) D. M. Johnson & N. A. Murray	Meiocarpidium	Villiers, J.-F.	633	8	4	1971	Cameroon	East	Camp CEA Bango I bord de la rivière Bango 36km SE Batcha Malen Village situé à 21km N de Moloundou	15.35	2.15
Meiocarpidium oliverianum (Baillon) D. M. Johnson & N. A. Murray	Meiocarpidium	Zenker, G.A.	60	1	1	1918	Cameroon	South	Bipindi	10.42	3.08
Meiocarpidium oliverianum (Baillon) D. M. Johnson & N. A. Murray	Meiocarpidium	Zenker, G.A.	84	1	3	1920	Cameroon	South	Bipindi	10.4166666667	3.0833333333
Meiocarpidium oliverianum (Baillon) D. M. Johnson & N. A. Murray	Meiocarpidium	Zenker, G.A.	873	1	1	1896	Cameroon	South	Bipindi	10.42	3.08
Meiocarpidium oliverianum (Baillon) D. M. Johnson & N. A. Murray	Meiocarpidium	Zenker, G.A.	1864	1	1	1898	Cameroon	South	Bipindi	10.42	3.08
Meiocarpidium oliverianum (Baillon) D. M. Johnson & N. A. Murray	Meiocarpidium	Zenker, G.A.	2505	1	1	1902	Cameroon	South	Bipindi	10.42	3.08
Meiocarpidium oliverianum (Baillon) D. M. Johnson & N. A. Murray	Meiocarpidium	Zenker, G.A.	2521	1	1	1903	Cameroon	South	Bipindi	10.42	3.08
Meiocarpidium oliverianum (Baillon) D. M. Johnson & N. A. Murray	Meiocarpidium	Zenker, G.A.	2947	1	1	1904	Cameroon	South	Bipindi	10.42	3.08
Meiocarpidium oliverianum (Baillon) D. M. Johnson & N. A. Murray	Meiocarpidium	Zenker, G.A.	3027	1	1	1904	Cameroon	South	Bipindi	10.42	3.08
Meiocarpidium oliverianum (Baillon) D. M. Johnson & N. A. Murray	Meiocarpidium	Zenker, G.A.	3221	1	1	1904	Cameroon	South	Bipindi	10.42	3.08
Meiocarpidium oliverianum (Baillon) D. M. Johnson & N. A. Murray	Meiocarpidium	Zenker, G.A.	3602	1	1	1908	Cameroon	South	Bipindi	10.42	3.08
Meiocarpidium oliverianum (Baillon) D. M. Johnson & N. A. Murray	Meiocarpidium	Zenker, G.A.	4209	1	1	1911	Cameroon	South	Bipindi	10.42	3.08
Meiocarpidium oliverianum (Baillon) D. M. Johnson & N. A. Murray	Meiocarpidium	Zenker, G.A.					Cameroon	South	Bipindi	10.4166666667	3.0833333333
Mischogyne gabonensis (Le Thomas) Goseline	Mischogyne	Couvreur, T.L.P.	1033	2	4	2016	Cameroon	South-West	Mount Cameroon National Park Bakinguili trail above Bakinguili village	9.054001	4.09214
Mischogyne gabonensis (Le Thomas) Goseline	Mischogyne	Kenfack, D.	1545	26	9	2001	Cameroon	South-West	Fako Njonji Njonji along path to the lake Low canal forest	9.066603	4.159805
Mischogyne gabonensis (Le Thomas) Goseline	Mischogyne	Satabié, B.	978	21	11	1992	Cameroon	South	Environs de Nko'olong 30 km E Campo	10.038955	2.405303
Monanthotaxis Baill.	Monanthotaxis	Cable, S.	2043	22	4	1996	Cameroon	South-West	Ekundu Kundu to Ekon 1 ca 1km	8.8814	5.1535
Monanthotaxis Baill.	Monanthotaxis	Cheek, M.	11408	25	3	2003	Cameroon	South-West	Messaka village	9.6158332824707	4.97555541992187
Monanthotaxis Baill.	Monanthotaxis	Cheek, M.	13373	23	9	2006	Cameroon	North-West	Royal Forest of Bambalang immediately adjacent to village of Bambalang	10.53	5.89
Monanthotaxis Baill.	Monanthotaxis	Couvreur, T.L.P.	406	20	2	2012	Cameroon	South	on road from Lolodorf to Mekalat just after 1sty village Along the Malange river	10.71553	3.19599
Monanthotaxis Baill.	Monanthotaxis	Couvreur, T.L.P.	416	21	3	2013	Cameroon	Central	Mont Mbam Minkon on trail 5 km from Nkol Nyada village On top of small hill	11.40248	3.97181
Monanthotaxis Baill.	Monanthotaxis	Couvreur, T.L.P.	421	24	4	2013	Cameroon	Central	Méfou National Park just after Ape Action Africa center along road	11.58545	3.61976
Monanthotaxis Baill.	Monanthotaxis	Couvreur, T.L.P.	439	2	5	2013	Cameroon	Central	Ottotomo Forest Reserve 2 km after reserve base near small loggers road	11.28273	3.66983
Monanthotaxis Baill.	Monanthotaxis	Couvreur, T.L.P.	440	2	5	2013	Cameroon	Central	Ottotomo Forest Reserve 2 km after reserve base near small loggers road	11.28273	3.66983
Monanthotaxis Baill.	Monanthotaxis	Couvreur, T.L.P.	443	2	5	2013	Cameroon	Central	Ottotomo Forest Reserve 2 km after reserve base near small loggers road	11.28275	3.66934
Monanthotaxis Baill.	Monanthotaxis	Couvreur, T.L.P.	444	2	5	2013	Cameroon	Central	Ottotomo Forest Reserve 2 km after reserve base near small loggers road	11.28275	3.66934
Monanthotaxis Baill.	Monanthotaxis	Couvreur, T.L.P.	509	16	10	2013	Cameroon	South-West	on trail from Ekongo village located 5 km before the entrance to Limbe 7 km on secondary road On flank of Mt Etinde	9.150506	4.067604
Monanthotaxis Baill.	Monanthotaxis	Couvreur, T.L.P.	513	16	10	2013	Cameroon	South-West	on trail from Ekongo village located 5 km before the entrance to Limbe 7 km on secondary road On flank of Mt Etinde 100 m in Mont Cameroon National Park	9.15018	4.06635
Monanthotaxis Baill.	Monanthotaxis	Couvreur, T.L.P.	668	15	1	2015	Cameroon	Central	Ottotomo Forest Reserve 45 km South of Yaoundé 5 km on path into reserve	11.283239	3.667563
Monanthotaxis Baill.	Monanthotaxis	Couvreur, T.L.P.	1060	5	4	2016	Cameroon	South-West	Nyasoso village on max's trail to Mt Kupe	9.701315	4.823423
Monanthotaxis Baill.	Monanthotaxis	Couvreur, T.L.P.	1160	27	2	2018	Cameroon	South	16 km before Kribi on N7 road from Edea	9.96896	3.15079
Monanthotaxis Baill.	Monanthotaxis	Couvreur, T.L.P.	1168	28	2	2018	Cameroon	Littoral	Mapubi 30 km before Edea on Yaoundé-Edea road On forestry road 5 km direction to Sanaga river	10.39077	3.84432
Monanthotaxis Baill.	Monanthotaxis	Couvreur, T.L.P.	1221	7	3	2019	Cameroon	East	62 km south of Yokadouma 30 km after Ngato 15 km after river ALPICAM 'base de vie' then 40 km on forestry road starting 4 km before Maséa village	14.65248	3.079019
Monanthotaxis Baill.	Monanthotaxis	Ekema, S.N.	942	5	5	1994	Cameroon	South-West	Mokoko Forest Reserve Dikome	9.0333	4.48
Monanthotaxis Baill.	Monanthotaxis	Elad, M.	578	25	2	1997	Cameroon	South	Ebom	10.7333333333	3.1
Monanthotaxis Baill.	Monanthotaxis	Etuge, M.	4778	14	11	2000	Cameroon	North-West	Bu	10.1117	6.275
Monanthotaxis Baill.	Monanthotaxis	Etuge, M.	4983	27	3	2003	Cameroon	South-West	Bush path Nyale-Muahunzum	9.65416622161865	5.01000022888183
Monanthotaxis Baill.	Monanthotaxis	Gosline, W.G.	288	25	11	2000	Cameroon	South-West	Banyang-mbo Sanctuary	9.4967	5.3433
Monanthotaxis Baill.	Monanthotaxis	Harris, D.J.	6260	5	11	1998	Cameroon	East	Lobeke Reserve Surroundings of Djangi Bai	15.7666666667	2.3166666667
Monanthotaxis Baill.	Monanthotaxis	Jacques-Félix, H.	5017	1	1	1940	Cameroon	Central	Fegmimbang I	11.31	3.52
Monanthotaxis Baill.	Monanthotaxis	Letouzey, R.	9620	26	11	1969	Cameroon	Central	Yangafok II 25km ENE de Bafia	11.370897	4.934223
Monanthotaxis Baill.	Monanthotaxis	Sainge, M.	634	6	8	2000	Cameroon	South-West	Korup National Park Ndian	8.8666666667	5.0666666667
Monanthotaxis Baill.	Monanthotaxis	Sainge, M.	3026	2	5	2012	Cameroon	North-West	Donga-Mantung Ako Ndaka farms TROPEG plot 3	10.6046	6.8214
Monanthotaxis Baill.	Monanthotaxis	Villiers, J.-F.	3524	3	7	1986	Cameroon	North	13 km NNW Wangay 70 km W de Poli	12.68	8.6
Monanthotaxis Baill.	Monanthotaxis	Villiers, J.-F.	3609	11	7	1986	Cameroon	North	Mt Alantika Hosséré Dénou 4 km S Bimba 98 km S Poli	13.5	7.8
Monanthotaxis Baill.	Monanthotaxis	Villiers, J.-F.		4	12	1984	Cameroon	South-West	5 km SE Mundongo 34 km WNW Muyuka	9.25	4.1666666667
Monanthotaxis bicornis (Boutique) Verdc.	Monanthotaxis	Bos, J.J.	6735	7	4	1970	Cameroon	South	Route minière E of Mt Elephant ca 20 km SE of Kribi	10.0166666667	2.7833333333
Monanthotaxis bicornis (Boutique) Verdc.	Monanthotaxis	Breteler, F.J.	2692	22	3	1962	Cameroon	South	Oveng (Sangmelima)	11.901488	3.098288
Monanthotaxis bidaultii CF	Monanthotaxis	van Andel, T.R.	3328	15	4	2001	Cameroon	South	Campo-Ma'an National Park Ebianemeyong	10.35	2.4
Monanthotaxis bokoli (De Wild. & T.Durand) Verdc.	Monanthotaxis	Leeuwenberg, A.J.M.	7716	3	2	1966	Cameroon	East	km 17 of Bétaré Oya-Meiganga road 5 km SE of Ndokayo	14.1	5.55
Monanthotaxis bokoli (De Wild. & T.Durand) Verdc.	Monanthotaxis	Letouzey, R.	6195	16	10	1963	Cameroon	Adamawa	rocher conglomératique de Mbalarzi dans la vallée de la Mbere (65km NE de Meiganga)	14.51	7.000
Monanthotaxis bokoli (De Wild. & T.Durand) Verdc.	Monanthotaxis	Letouzey, R.	14081	25	7	1975	Cameroon	South-West	Piste Akwaya-Mamfe près Makomono 7 km S Akwaya	9.5575	6.315
Monanthotaxis bokoli (De Wild. & T.Durand) Verdc.	Monanthotaxis	Mildbraed, G.W.J.	9010	1	4	1914	Cameroon	East	Kongolo	14.0333333333	5.4
Monanthotaxis capea (E.G.Camus & A.Camus) Verdc.	Monanthotaxis	Letouzey, R.	7570	30	7	1966	Cameroon	Adamawa	A 4 km au SO de Dir près de Bagodo	13.38	6.42
Monanthotaxis capea (E.G.Camus & A.Camus) Verdc.	Monanthotaxis	Letouzey, R.	8738	27	6	1967	Cameroon	West	Près Kongi (10 km au NO de Kimi bankim sur route Fouman-Banyo)	11.26	6.09
Monanthotaxis cauliflora (Chipp) Verdc.	Monanthotaxis	Bos, J.J.	4069	5	3	1969	Cameroon	South	Kribi-Lolodorf	10.48	3.17
Monanthotaxis cauliflora (Chipp) Verdc.	Monanthotaxis	Bos, J.J.	6037	2	1	1970	Cameroon	South	11km from Kribi Ebolowa road	9.9833333333	2.8833333333
Monanthotaxis cauliflora (Chipp) Verdc.	Monanthotaxis	Bos, J.J.	6293	9	2	1970	Cameroon	South	20km From Kribi 5km N of Lolodorf road	10.05	3.05
Monanthotaxis cauliflora (Chipp) Verdc.	Monanthotaxis	Bos, J.J.	6867	28	4	1970	Cameroon	South	Mt Elephant SE of Kribi	10.0166666667	2.8166666667
Monanthotaxis cauliflora (Chipp) Verdc.	Monanthotaxis	Cheek, M.	7711	8	11	1995	Cameroon	South-West	Kupe village	9.6916666667	4.7666666667
Monanthotaxis cauliflora (Chipp) Verdc.	Monanthotaxis	Cheek, M.	11657	10	3	2004	Cameroon	Central	Ndanan I to Ndangan I	11.5844444444444	3.62027777777778
Monanthotaxis cauliflora (Chipp) Verdc.	Monanthotaxis	Couvreur, T.L.P.	676	11	2	2015	Cameroon	South	Campo Ma'an National Park 11 km on trail from Ebinanemeyong village on road 7 km from Nyabessan to Campo town	10.336917	2.483936
Monanthotaxis cauliflora (Chipp) Verdc.	Monanthotaxis	Couvreur, T.L.P.	705	13	2	2015	Cameroon	South	Campo Ma'an National Park 11 km on trail from Ebinanemeyong village on road 7 km from Nyabessan to Campo town	10.334838	2.485054
Monanthotaxis cauliflora (Chipp) Verdc.	Monanthotaxis	de Wilde, W.J.J.O	1987	28	2	1964	Cameroon	South	Ca 15 km S of Ebolowa	11.1666666667	2.8333333333
Monanthotaxis cauliflora (Chipp) Verdc.	Monanthotaxis	Doumenge, C.	554	22	5	1987	Cameroon	South-West	Bakossi Mountains 1-8 km NNE of Menyum Village	9.612	5.0578
Monanthotaxis cauliflora (Chipp) Verdc.	Monanthotaxis	Gosline, W.G.	175	17	11	1998	Cameroon	South-West	Summit of Mt Loh	9.6833	5.00
Monanthotaxis cauliflora (Chipp) Verdc.	Monanthotaxis	Kamdem, N.	164	13	12	2013	Cameroon	South	Aloum	10.6907595817684	2.766853607902
Monanthotaxis cauliflora (Chipp) Verdc.	Monanthotaxis	Letouzey, R.	12811	29	1	1974	Cameroon	South	Près de Nsola (20km N Bipindi)	10.384541	3.164813
Monanthotaxis cauliflora (Chipp) Verdc.	Monanthotaxis	Thomas, D.W.	4324	1	1	1985	Cameroon	South-West	Korup National Park	8.8333333	5.0166667
Monanthotaxis cauliflora (Chipp) Verdc.	Monanthotaxis	Waterman, P.G.	840	1	6	1976	Cameroon	Littoral	Douala-Edea Reserve Lake Tissongo study area	10.04697	3.780212
Monanthotaxis cauliflora (Chipp) Verdc.	Monanthotaxis	Zenker, G.A.	356	1	1	1913	Cameroon	South	Bipindi	10.4166666667	3.0833333333
Monanthotaxis cauliflora (Chipp) Verdc.	Monanthotaxis	Zenker, G.A.	3023	1	1	1904	Cameroon	South	Bipindi	10.4166666667	3.0833333333
Monanthotaxis cauliflora (Chipp) Verdc.	Monanthotaxis	Zenker, G.A.	3898	1	1	1909	Cameroon	South	Bipindi	10.25	3.05
Monanthotaxis cauliflora (Chipp) Verdc.	Monanthotaxis	Zenker, G.A.		1	1	1913	Cameroon	South	Bipindi	10.42	3.08
Monanthotaxis congoensis Baill.	Monanthotaxis	Cable, S.	404	6	12	1993	Cameroon	South-West	Etinde Upper Boando footpath to west of village	9.15	4.05
Monanthotaxis congoensis Baill.	Monanthotaxis	Couvreur, T.L.P.	626	15	2	2013	Cameroon	Littoral	Ebo Wildlife Reserve Djuma permanent camp On east trail	10.252327	4.36072
Monanthotaxis congoensis Baill.	Monanthotaxis	Couvreur, T.L.P.	1018	26	3	2016	Cameroon	South-West	Bayang Mbo Wildlife Sanctuary after Mbu river	9.501271	5.357901
Monanthotaxis congoensis Baill.	Monanthotaxis	Couvreur, T.L.P.	1025	1	4	2016	Cameroon	South-West	on trail leading to top of Mt Etinde after Ekonjo village	9.151784	4.06516
Monanthotaxis congoensis Baill.	Monanthotaxis	Kwangue, A.T.	22	27	3	1992	Cameroon	South-West	district Buea Upper Boando	9.1064	4.03
Monanthotaxis congoensis Baill.	Monanthotaxis	Ekema, S.N.	939	5	5	1994	Cameroon	South-West	Mokoko Forest Reserve Dikome	9.0333	4.48
Monanthotaxis congoensis Baill.	Monanthotaxis	Gosline, W.G.	300	2	12	2000	Cameroon	South-West	Banyang-mbo Sanctuary	9.5417	5.3517
Monanthotaxis congoensis Baill.	Monanthotaxis	Tchouto Mbatchou, G.P.	632	24	3	1993	Cameroon	South-West	Bonja village	9.1	4.4667
Monanthotaxis congoensis Baill.	Monanthotaxis	Tchouto Mbatchou, G.P.		1	1	2001	Cameroon	South	PN Campo-Ma'an	10.1	2.38333333333333
Monanthotaxis couvreurii P.H.Hoekstra	Monanthotaxis	Couvreur, T.L.P.	762	24	4	2015	Cameroon	Central	Ottotomo Forest Reserve 45 km South of Yaoundé ca 5 km on main path into reserve	11.2856	3.656
Monanthotaxis couvreurii P.H.Hoekstra	Monanthotaxis	Farron, C.	7266	5	5	1970	Cameroon	Central	Reserve Forestière d'Ottotomo 40 km de Yaoundé sur la route de Kribi	11.279687	3.649788
Monanthotaxis couvreurii P.H.Hoekstra	Monanthotaxis	Farron, C.	7359	26	5	1970	Cameroon	Central	Reserve forestière d'Ottotomo Yaoundé à environ 40 km au SW sur la route de Makak	11.279687	3.649788
Monanthotaxis diclina (Sprague) Verdc.	Monanthotaxis	Couvreur, T.L.P.	629	15	2	2013	Cameroon	Littoral	Ebo Wildlife Reserve Djuma permanent camp On east trail	10.25016	4.361767
Monanthotaxis diclina (Sprague) Verdc.	Monanthotaxis	de Wilde, J.J.F.E	8330	26	6	1975	Cameroon	South	27 km on an exploitation track leading from Ipono towards Dipikar island Bongala river	11.1333333333	2.2833333333
Monanthotaxis diclina (Sprague) Verdc.	Monanthotaxis	Mildbraed, G.W.J.	6059	22	7	1911	Cameroon	South	Besou 45 km E of Gross Batanga	10.3	2.85
Monanthotaxis diclina (Sprague) Verdc.	Monanthotaxis	Zenker, G.A.	2102	1	6	1899	Cameroon	South	Bipindi	10.25	3.05
Monanthotaxis dielsiana (Engl.) P.H.Hoekstra	Monanthotaxis	Leeuwenberg, A.J.M.	5088	10	3	1965	Cameroon	Central	60 km SW of Eséka S of Nyong R 12km W of Songbong	10.5	3.47
Monanthotaxis dielsiana (Engl.) P.H.Hoekstra	Monanthotaxis	Zenker, G.A.	2473	1	1	1902	Cameroon	South	Bipindi	10.4166666667	3.0833333333
Monanthotaxis elegans (Engl. & Diels) Verdc.	Monanthotaxis	Annet, E.	348	20	6	1918	Cameroon	South	Bipinde	10.201	3.263
Monanthotaxis elegans (Engl. & Diels) Verdc.	Monanthotaxis	Couvreur, T.L.P.	704	13	2	2015	Cameroon	South	Campo Ma'an National Park 11 km on trail from Ebinanemeyong village on road 7 km from Nyabessan to Campo town	10.330464	2.487427
Monanthotaxis elegans (Engl. & Diels) Verdc.	Monanthotaxis	de Wilde, W.J.J.O	2709	16	6	1964	Cameroon	Central	Riverine forest bank Nyong river near the new bridge ca 65km SSW of Eseka	10.5	3.4666666667
Monanthotaxis elegans (Engl. & Diels) Verdc.	Monanthotaxis	de Wilde, W.J.J.O	2787	1	7	1964	Cameroon	Central	Natchigal ca 20km N of Obala	11.6336111111111	4.35194444444444
Monanthotaxis elegans (Engl. & Diels) Verdc.	Monanthotaxis	Tchouto Mbatchou, G.P.		1	1	2001	Cameroon	South	Akom II	10.25	2.45
Monanthotaxis elegans (Engl. & Diels) Verdc.	Monanthotaxis	Zenker, G.A.	132	1	1	1897	Cameroon	South	Bipindi	10.4166666667	3.0833333333
Monanthotaxis elegans (Engl. & Diels) Verdc.	Monanthotaxis	Zenker, G.A.	199	1	1	1913	Cameroon	South	Lokoundjé	10.4166666667	3.0833333333
Monanthotaxis elegans (Engl. & Diels) Verdc.	Monanthotaxis	Zenker, G.A.	1321	1	1	1897	Cameroon	South	Bipindi	10.4166666667	3.0833333333
Monanthotaxis elegans (Engl. & Diels) Verdc.	Monanthotaxis	Zenker, G.A.	2693	1	1	1904	Cameroon	South	Bipindi	10.4166666667	3.0833333333
Monanthotaxis elegans (Engl. & Diels) Verdc.	Monanthotaxis	Zenker, G.A.	4000	1	1	1911	Cameroon	South	Bipindi	10.4166666667	3.0833333333
Monanthotaxis elegans (Engl. & Diels) Verdc.	Monanthotaxis	Zenker, G.A.	4477	1	1	1912	Cameroon	South	Bipindi	10.4166666667	3.0833333333
Monanthotaxis elegans (Engl. & Diels) Verdc.	Monanthotaxis	Zenker, G.A.					Cameroon	South	Bipindi	10.25	3.05
Monanthotaxis enghiana (Diels) P.H.Hoekstra	Monanthotaxis	Bos, J.J.	5818	12	12	1969	Cameroon	South	20km from Kribi 2km N of Lolodorf road	10.05	3.0166666667
Monanthotaxis enghiana (Diels) P.H.Hoekstra	Monanthotaxis	Bos, J.J.	6653	31	3	1970	Cameroon	South	24 km from Kribi ca 3 km N of Lolodorf road	10.0833333333	3.0333333333
Monanthotaxis enghiana (Diels) P.H.Hoekstra	Monanthotaxis	Breteler, F.J.	2137	24	11	1961	Cameroon	East	18 km NW of Doumé along road to Nguélémendouka	13.45	4.23
Monanthotaxis enghiana (Diels) P.H.Hoekstra	Monanthotaxis	Cable, S.	2523	21	5	1996	Cameroon	South-West	Kupe village	9.6943	4.7633
Monanthotaxis enghiana (Diels) P.H.Hoekstra	Monanthotaxis	Cable, S.	3683	7	7	1996	Cameroon	South-West	Gully by Daniel Ajang's saprophyte site	9.71666666666667	4.78333333333333
Monanthotaxis enghiana (Diels) P.H.Hoekstra	Monanthotaxis	Cheek, M.	11499	8	3	2004	Cameroon	Central	Mefou proposed national park Near Mefou town	11.5822222222222	3.62472222222222
Monanthotaxis enghiana (Diels) P.H.Hoekstra	Monanthotaxis	Couvreur, T.L.P.	466	7	9	2013	Cameroon	South	20 km east from Lélé village	13.330822	2.273305
Monanthotaxis enghiana (Diels) P.H.Hoekstra	Monanthotaxis	Couvreur, T.L.P.	618	13	2	2014	Cameroon	Littoral	Ebo Wildlife Reserve Djuma permanent camp On Djashaka trail	10.242096	4.355368
Monanthotaxis enghiana (Diels) P.H.Hoekstra	Monanthotaxis	Couvreur, T.L.P.	635	16	2	2013	Cameroon	Littoral	Ebo Wildlife Reserve Djuma permanent camp On transect 5	10.234093	4.3345
Monanthotaxis enghiana (Diels) P.H.Hoekstra	Monanthotaxis	Couvreur, T.L.P.	653	19	6	2014	Cameroon	Littoral	Mambe Massif above Boga village 100 km along road from Yaoundé to Edea	10.774798	3.910184
Monanthotaxis enghiana (Diels) P.H.Hoekstra	Monanthotaxis	Couvreur, T.L.P.	669	11	2	2015	Cameroon	South	Campo Ma'an National Park 11 km on trail from Ebinanemeyong village on road 7 km from Nyabessan to Campo town	10.336598	2.477796
Monanthotaxis enghiana (Diels) P.H.Hoekstra	Monanthotaxis	Couvreur, T.L.P.	691	12	2	2015	Cameroon	South	Campo Ma'an National Park 11 km on trail from Ebinanemeyong village on road 7 km from Nyabessan to Campo town	10.3373	2.47755
Monanthotaxis enghiana (Diels) P.H.Hoekstra	Monanthotaxis	Couvreur, T.L.P.	754	27	3	2015	Cameroon	East	Palisco forest consession 15 km along main road into consession	13.594707	3.482516
Monanthotaxis enghiana (Diels) P.H.Hoekstra	Monanthotaxis	Couvreur, T.L.P.	986	24	2	2016	Cameroon	Central	Ottotomo Forest reserve 7 km north-west from Ngoumou 30 km south west from Yaoundé	11.28484	3.65602
Monanthotaxis enghiana (Diels) P.H.Hoekstra	Monanthotaxis	Couvreur, T.L.P.	1003	25	3	2016	Cameroon	South-West	Bayang Mbo Wildlife Sanctuary after Mbu river	9.50232	5.35218
Monanthotaxis enghiana (Diels) P.H.Hoekstra	Monanthotaxis	Couvreur, T.L.P.	1024	27	3	2016	Cameroon	South-West	Bayang Mbo Wildlife Sanctuary after Mbu river	9.488964	5.349619
Monanthotaxis enghiana (Diels) P.H.Hoekstra	Monanthotaxis	Couvreur, T.L.P.	1028	1	4	2016	Cameroon	South-West	on trail leading to top of Mt Etinde after Ekonjo village	9.15317	4.06734
Monanthotaxis enghiana (Diels) P.H.Hoekstra	Monanthotaxis	Couvreur, T.L.P.	1037	2	4	2016	Cameroon	South-West	Mount Cameroon National Park Bakinguili trail above Bakinguili village	9.05728	4.09522
Monanthotaxis enghiana (Diels) P.H.Hoekstra	Monanthotaxis	Couvreur, T.L.P.	1065	6	4	2016	Cameroon	South-West	on forest trail north of Ngomboku village	9.73005	4.91076
Monanthotaxis enghiana (Diels) P.H.Hoekstra	Monanthotaxis	Couvreur, T.L.P.	1150	25	2	2018	Cameroon	South	Ma'an 3 km on small road towards Ntem river	10.63051	2.34842
Monanthotaxis enghiana (Diels) P.H.Hoekstra	Monanthotaxis	Couvreur, T.L.P.	1176	28	2	2018	Cameroon	Littoral	Mapubi 30 km before Edea on Yaoundé-Edea road On forestry road 5 km direction to Sanaga river	10.3881	3.84728
Monanthotaxis enghiana (Diels) P.H.Hoekstra	Monanthotaxis	Couvreur, T.L.P.	1201	5	3	2019	Cameroon	East	75 km south of Yokadouma 30 km after Ngato 15 km after river ALPICAM 'base de vie' then 40 km on forestry road starting 4 km before Maséa village	14.738288	3.156677
Monanthotaxis enghiana (Diels) P.H.Hoekstra	Monanthotaxis	Faucher, P.	30	8	12	1993	Cameroon	South-West	Upper Boando Etinde	9.15	4.05
Monanthotaxis enghiana (Diels) P.H.Hoekstra	Monanthotaxis	Gentry, A.H.	52922	15	11	1985	Cameroon	South-West	Mt Cameroun south slope W of Victoria Transect 5	9.015155	4.076254
Monanthotaxis enghiana (Diels) P.H.Hoekstra	Monanthotaxis	Kamdem, N.	167	27	7	2014	Cameroon	East	Deng Deng	13.1343786	5.201052
Monanthotaxis enghiana (Diels) P.H.Hoekstra	Monanthotaxis	Kamdem, N.	202	13	3	2015	Cameroon	East	Somalomo	12.5643611111111	3.08680555555556
Monanthotaxis enghiana (Diels) P.H.Hoekstra	Monanthotaxis	Kamdem, N.	292	1	6	2015	Cameroon	South	Ngovayang	10.56326149	3.24677124
Monanthotaxis enghiana (Diels) P.H.Hoekstra	Monanthotaxis	Kamdem, N.	404	23	10	2015	Cameroon	South	Lomié	13.6116944444444	3.02722222222222
Monanthotaxis enghiana (Diels) P.H.Hoekstra	Monanthotaxis	Kamdem, N.	412	18	3	2016	Cameroon	East	Somalomo	12.71317	3.32283
Monanthotaxis enghiana (Diels) P.H.Hoekstra	Monanthotaxis	Kamdem, N.	419	21	4	2016	Cameroon	East	Deng Deng	13.43796	5.217
Monanthotaxis enghiana (Diels) P.H.Hoekstra	Monanthotaxis	Kamdem, N.	465	12	1	2017	Cameroon	Adamawa	Mbakaou	12.887888	6.008239
Monanthotaxis enghiana (Diels) P.H.Hoekstra	Monanthotaxis	Kamdem, N.	499	29	4	2017	Cameroon	Central	Ngoro	11.22171502	5.078221969
Monanthotaxis enghiana (Diels) P.H.Hoekstra	Monanthotaxis	Kamdem, N.	535	3	6	2017	Cameroon	South-West	Nguti	9.48493598	5.342628015
Monanthotaxis enghiana (Diels) P.H.Hoekstra	Monanthotaxis	Kamdem, N.	551	6	6	2017	Cameroon	South-West	Manfé	9.37838397	5.542932032
Monanthotaxis enghiana (Diels) P.H.Hoekstra	Monanthotaxis	Letouzey, R.	3248	26	1	1961	Cameroon	East	Route Bertoua-Deng Deng à 6km au Sud de Mambaya	13.769781	4.913444
Monanthotaxis enghiana (Diels) P.H.Hoekstra	Monanthotaxis	Letouzey, R.	4359	23	2	1962	Cameroon	East	A 15km au S de Djouo (20km E de Somalomo sur le Dja)	12.93	3.32
Monanthotaxis enghiana (Diels) P.H.Hoekstra	Monanthotaxis	Letouzey, R.	5071	16	5	1963	Cameroon	East	A 20 km au S de Mvoy I (45 km à l'Est de Yokadouma)	15.5167	3.31667
Monanthotaxis enghiana (Diels) P.H.Hoekstra	Monanthotaxis	Nning, J.	212	31	1	1997	Cameroon	South-West	Etome	9.1167	4.05
Monanthotaxis enghiana (Diels) P.H.Hoekstra	Monanthotaxis	Nning, J.	259	15	2	1997	Cameroon	South-West	Bakingili	9.033477	4.066498
Monanthotaxis enghiana (Diels) P.H.Hoekstra	Monanthotaxis	Onana, J.M.	947	29	11	1999	Cameroon	South-West	Mahole	9.6151666667	4.815
Monanthotaxis enghiana (Diels) P.H.Hoekstra	Monanthotaxis	Parren, M.P.E.	23	27	2	1997	Cameroon	South	Ebom	10.7166666667	3.1
Monanthotaxis enghiana (Diels) P.H.Hoekstra	Monanthotaxis	Tchouto Mbatchou, G.P.	1289	18	1	1996	Cameroon	South-West	Scipio Camp	9.00	4.2333
Monanthotaxis enghiana (Diels) P.H.Hoekstra	Monanthotaxis	Wieringa, J.J.	5898	11	3	2007	Cameroon	Littoral	Ebo forest reserve ca2500m on Dicam trail from Bekob camp	10.4083333333	4.3401666667
Monanthotaxis enghiana (Diels) P.H.Hoekstra	Monanthotaxis	Zenker, G.A.	357	1	5	1913	Cameroon	South	Bipindi	10.42	3.08
Monanthotaxis ferruginea (Oliv.) Verdc.	Monanthotaxis	de Wilde, J.J.F.E	8371	18	7	1975	Cameroon	South	25 km on the road from N'Koemvone to Akoakas Akoakas rock	11.2833333333	2.7166666667
Monanthotaxis ferruginea (Oliv.) Verdc.	Monanthotaxis	Letouzey, R.	2955	7	2	1960	Cameroon	East	Letta vers Bertoua	13.493	4.55
Monanthotaxis ferruginea (Oliv.) Verdc.	Monanthotaxis	Letouzey, R.	10007	4	2	1970	Cameroon	South	Rocher d'Ako'Akas 25 km SE d'Ebolowa sur piste d'Evindissi	11.18	2.43
Monanthotaxis filamentosa (Diels) Verdc.	Monanthotaxis	Breteler, F.J.	1374	19	5	1961	Cameroon	East	43km NW of Bertoua Road from Mbang to Ebaka	13.68	4.58
Monanthotaxis filamentosa (Diels) Verdc.	Monanthotaxis	Cable, S.	1185	6	2	1995	Cameroon	South-West	Nyasoso	9.6833	4.8167
Monanthotaxis filamentosa (Diels) Verdc.	Monanthotaxis	Cable, S.	1581	15	3	1995	Cameroon	South-West	Upper Boando	9.15	4.0667
Monanthotaxis filamentosa (Diels) Verdc.	Monanthotaxis	Cable, S.	2575	23	5	1996	Cameroon	South-West	Kupe village	9.7003	4.78333333333333
Monanthotaxis filamentosa (Diels) Verdc.	Monanthotaxis	Couvreur, T.L.P.	417	21	3	2013	Cameroon	Central	Mont Mbam Minkon on trail 5 km from Nkol Nyada village On top of small hill	11.40236	3.9722
Monanthotaxis filamentosa (Diels) Verdc.	Monanthotaxis	Couvreur, T.L.P.	690	12	2	2015	Cameroon	South	Campo Ma'an National Park 11 km on trail from Ebinanemeyong village on road 7 km from Nyabessan to Campo town	10.348598	2.493946
Monanthotaxis filamentosa (Diels) Verdc.	Monanthotaxis	Couvreur, T.L.P.	695	13	2	2015	Cameroon	South	Campo Ma'an National Park 11 km on trail from Ebinanemeyong village on road 7 km from Nyabessan to Campo town	10.336896	2.477785
Monanthotaxis filamentosa (Diels) Verdc.	Monanthotaxis	Couvreur, T.L.P.	989	23	3	2016	Cameroon	South-West	slopes of Mount Cameroon on the Bokwango trail near Bokwango village 4 km south west of Buea	9.186704	4.123903
Monanthotaxis filamentosa (Diels) Verdc.	Monanthotaxis	Etuge, M.	1191	28	2	1995	Cameroon	Littoral	Path above village summit Likombe village Etinde	9.1667	4.21666667
Monanthotaxis filamentosa (Diels) Verdc.	Monanthotaxis	Etuge, M.	1729	27	2	1996	Cameroon	South-West	Nyasoso	9.6833333333	4.8333333333
Monanthotaxis filamentosa (Diels) Verdc.	Monanthotaxis	Etuge, M.	2377	24	6	1996	Cameroon	South-West	Nyasoso	9.6833333333	4.8333333333
Monanthotaxis filamentosa (Diels) Verdc.	Monanthotaxis	Etuge, M.	4531	12	11	2001	Cameroon	South-West	Bime rock face	9.7277774810791	5.07499980926513
Monanthotaxis filamentosa (Diels) Verdc.	Monanthotaxis	Etuge, M.	4919	21	3	2003	Cameroon	Littoral	Nsoung-1 km from village towards east river Meduya	9.80249977111816	4.96916675567626
Monanthotaxis filamentosa (Diels) Verdc.	Monanthotaxis	Letouzey, R.	10717	21	4	1971	Cameroon	East	Village situé à 35 km au NNE de Moloundou	15.354482	2.298648
Monanthotaxis filamentosa (Diels) Verdc.	Monanthotaxis	Letouzey, R.	14591	26	3	1976	Cameroon	South-West	Entre Ndikoko et Ile 35 km N Kumba	9.23	4.56
Monanthotaxis filamentosa (Diels) Verdc.	Monanthotaxis	Maitland, T.D.	566	1	1	1930	Cameroon	South-West	Cameroon mountain at Buea	9.2333	4.15
Monanthotaxis filamentosa (Diels) Verdc.	Monanthotaxis	Mildbraed, G.W.J.	5989	1	1	1911	Cameroon	South	58 km E of Kribi Fenda	10.4	2.8
Monanthotaxis filamentosa (Diels) Verdc.	Monanthotaxis	Tchiengue, B.	2816	26	9	2006	Cameroon	South-West	Near the path from village Bechati to village Fossimondi	9.93333333333333	5.65
Monanthotaxis filamentosa (Diels) Verdc.	Monanthotaxis	Thomas, D.W.	9236	3	10	1992	Cameroon	South-West	Mt Mapanja to Mann's Spring	9.1333	4.1167
Monanthotaxis filamentosa (Diels) Verdc.	Monanthotaxis	Zenker, G.A.	2985	1	4	1904	Cameroon	South	Bipindi	10.4166666667	3.0833333333
Monanthotaxis foliosa (Engl. & Diels) Verdc.	Monanthotaxis	Cable, S.	1169	6	2	1995	Cameroon	South-West	Permanent Sample Plot on Shrike trail above Nyasoso	9.6833	4.8167
Monanthotaxis foliosa (Engl. & Diels) Verdc.	Monanthotaxis	Cheek, M.	7794	14	11	1995	Cameroon	South-West	Saddle of Kupe Rock	9.6867	4.7917
Monanthotaxis foliosa (Engl. & Diels) Verdc.	Monanthotaxis	Cheek, M.	7880	17	11	1995	Cameroon	South-West	Kupe village	9.7016666667	4.7933333333
Monanthotaxis foliosa (Engl. & Diels) Verdc.	Monanthotaxis	Etuge, M.	1748	27	2	1996	Cameroon	South-West	Nyasoso	9.71666666666667	4.81666666666667
Monanthotaxis foliosa (Engl. & Diels) Verdc.	Monanthotaxis	Gosline, W.G.	254	3	12	1999	Cameroon	South-West	Kupe village	9.7	4.7667
Monanthotaxis foliosa (Engl. & Diels) Verdc.	Monanthotaxis	Maitland, T.D.	1072	1	1	1931	Cameroon	South-West	Mapanja	9.115849	4.123519
Monanthotaxis foliosa (Engl. & Diels) Verdc.	Monanthotaxis	Thomas, D.W.	4721	12	4	1985	Cameroon	South-West	Korup National Park	8.8333333333	5.0166666667
Monanthotaxis foliosa (Engl. & Diels) Verdc.	Monanthotaxis	Zenker, G.A.	2050	1	1	1899	Cameroon	South	Bipindi	10.4166666667	3.0833333333
Monanthotaxis foliosa (Engl. & Diels) Verdc.	Monanthotaxis	Zenker, G.A.	3001	1	1	1904	Cameroon	South	Bipindi	10.4166666667	3.0833333333
Monanthotaxis foliosa (Engl. & Diels) Verdc.	Monanthotaxis	Zenker, G.A.					Cameroon	South	Bipindi	10.4166666667	3.0833333333
Monanthotaxis glaucifolia (Hutch. & Dalziel) P.H.Hoekstra	Monanthotaxis	Cheek, M.	10154	26	11	1999	Cameroon	South-West	Mount Kupe	9.6833333333	4.7833333333
Monanthotaxis glaucifolia (Hutch. & Dalziel) P.H.Hoekstra	Monanthotaxis	Ghogue, J.-P.	500	17	12	1999	Cameroon	South-West	AyinKeh 3 km north of Ngomboku	9.7313333333	4.9331666667
Monanthotaxis gracilis (Hook.f.) P.H.Hoekstra	Monanthotaxis	van der Burgt, X.M.	614	15	6	2000	Cameroon	South-West	Korup National Park	8.8	5.0166666667
Monanthotaxis hexamera P.H.Hoekstra	Monanthotaxis	Letouzey, R.	10288	1	1	1970	Cameroon	South	Zingui 20km WSW Ebolowa	11.1	2.75
Monanthotaxis hirsuta (Benth.) P.H.Hoekstra	Monanthotaxis	Bamps, P.R.J.	1381	8	12	1967	Cameroon	Central	Chantier forestier au sud de Song Bong	10.5	3.4166666667
Monanthotaxis hirsuta (Benth.) P.H.Hoekstra	Monanthotaxis	Couvreur, T.L.P.	1175	28	2	2018	Cameroon	Littoral	Mapubi 30 km before Edea on Yaoundé-Edea road On forestry road 5 km direction to Sanaga river	10.39012	3.84809
Monanthotaxis hirsuta (Benth.) P.H.Hoekstra	Monanthotaxis	Mildbraed, G.W.J.	10777	1	12	1928	Cameroon	South-West	Likomba-Pflanzung 15 -35km NE von Victoria [Limbe]	9.3333	4.1
Monanthotaxis klainei var. lastoursvillensis (Pellegr.) P.H.Hoekstra	Monanthotaxis	Mildbraed, G.W.J.	4286	19	1	1911	Cameroon	East	bezirk Molundu	15.25	2.5
Monanthotaxis klainei var. lastoursvillensis (Pellegr.) P.H.Hoekstra	Monanthotaxis	Zenker, G.A.	2977	1	1	1904	Cameroon	South	Bipindi	10.25	3.05
Monanthotaxis laurentii (De Wild.) Verdc.	Monanthotaxis	Couvreur, T.L.P.	981	13	1	2016	Cameroon	South-West	on top of hill near Small Ekombe village 3 km after Kumba on road to Ekondo Titi town	9.376971	4.622875
Monanthotaxis laurentii (De Wild.) Verdc.	Monanthotaxis	Couvreur, T.L.P.	1056	5	4	2016	Cameroon	South-West	Nyasoso village on max's trail to Mt Kupe	9.694356	4.8281
Monanthotaxis laurentii (De Wild.) Verdc.	Monanthotaxis	Etuge, M.	4676	15	12	1999	Cameroon	South-West	Ndabekim Hill to west of village	9.7166666667	4.9166666667
Monanthotaxis laurentii (De Wild.) Verdc.	Monanthotaxis	Gentry, A.H.	52947	16	11	1985	Cameroon	South-West	Mt Cameroun south slope W of Victoria Transect 5	9.015155	4.076254
Monanthotaxis laurentii (De Wild.) Verdc.	Monanthotaxis	Jacques-Félix, H.	3226	1	2	1939	Cameroon	South-West	Ngoussou	11.23	6.03
Monanthotaxis laurentii (De Wild.) Verdc.	Monanthotaxis	Nkongmeneck, B.A.	1326	6	2	1996	Cameroon	Central	Eloumden 10km SW of Yaoundé	11.26	3.49
Monanthotaxis letouzeyi (Le Thomas) Verdc.	Monanthotaxis	Breteler, F.J.	1874	5	9	1961	Cameroon	East	Bertoua	13.65	4.5666666667
Monanthotaxis letouzeyi (Le Thomas) Verdc.	Monanthotaxis	Couvreur, T.L.P.	458	7	9	2013	Cameroon	South	16 km east from Lélé village	13.325798	2.283204
Monanthotaxis letouzeyi (Le Thomas) Verdc.	Monanthotaxis	Couvreur, T.L.P.	752	27	3	2015	Cameroon	East	Palisco forest consession 15 km along main road into consession	13.541643	3.520007
Monanthotaxis letouzeyi (Le Thomas) Verdc.	Monanthotaxis	Letouzey, R.	3066	19	2	1960	Cameroon	East	Nkoum	13.17	4.1
Monanthotaxis letouzeyi (Le Thomas) Verdc.	Monanthotaxis	Letouzey, R.	5403	4	7	1963	Cameroon	East	A 23km à l'W de Masea (village situé à 50km au SSW de Yokadouma)	14.87	3.15
Monanthotaxis letouzeyi (Le Thomas) Verdc.	Monanthotaxis	Letouzey, R.	15270	28	11	1979	Cameroon	South	Piste Meyo Ntem-Evouzok 75 km W Ambam Entre 1er et 3e bras du Ntem	10.37	2.1762
Monanthotaxis letouzeyi (Le Thomas) Verdc.	Monanthotaxis	Nzooh Dongmo, Z.L.	578	15	4	1996	Cameroon	East	Eden 48 km from Lomie	13.28	3.25
Monanthotaxis montana (Engl. & Diels) P.H.Hoekstra	Monanthotaxis	Nning, J.	360	17	4	1997	Cameroon	South-West	Njonji	9.0333	4.1333
Monanthotaxis montana (Engl. & Diels) P.H.Hoekstra	Monanthotaxis	Zenker, G.A.	431	11	1	1894	Cameroon	Central	Yaoundé	11.5166666667	3.8666666667
Monanthotaxis paniculata P.H.Hoekstra	Monanthotaxis	Couvreur, T.L.P.	651	19	6	2014	Cameroon	Littoral	Mambe Massif above Boga village 100 km along road from Yaoundé to Edea	10.776002	3.909638
Monanthotaxis paniculata P.H.Hoekstra	Monanthotaxis	Couvreur, T.L.P.	708	14	2	2015	Cameroon	South	Campo Ma'an National Park 11 km on trail from Ebinanemeyong village on road 7 km from Nyabessan to Campo town	10.345729	2.473504
Monanthotaxis pellegrinii Verdc.	Monanthotaxis	Letouzey, R.	8545	8	6	1967	Cameroon	Adamawa	21 km NNE de Banyo	11.81	6.77
Monanthotaxis pellegrinii Verdc.	Monanthotaxis	Letouzey, R.	8648	14	6	1967	Cameroon	Adamawa	Près Gandwa (25 km NNO de Banyo)	11.72	6.93
Monanthotaxis pynaertii (De Wild.) P.H.Hoekstra	Monanthotaxis	Letouzey, R.	5049	15	5	1963	Cameroon	East	A 25km au Sud de Mboy I (45km à l'Est de Yokadouma)	15.13	3.38
Monanthotaxis schweinfurthii (Engl. & Diels) Verdc.	Monanthotaxis	Mukete, W.	51	1	7	1996	Cameroon	South-West	Munyenge	9.0833	4.4167
Monanthotaxis sp.	Monanthotaxis	Couvreur, T.L.P.	631	16	2	2013	Cameroon	Littoral	Ebo Wildlife Reserve Djuma permanent camp On east trail	10.250063	4.361797
Monanthotaxis sp.	Monanthotaxis	Kamdem, N.	290	1	6	2015	Cameroon	South	Ngovayang	10.56326149	3.24677124
Monanthotaxis sp.	Monanthotaxis	Kamdem, N.	473	16	1	2017	Cameroon	Adamawa	Mbakaou	12.825155	6.168327
Monanthotaxis sp.	Monanthotaxis	Kamdem, N.	474	16	1	2017	Cameroon	Adamawa	Mbakaou	12.825155	6.168327
Monanthotaxis sp.	Monanthotaxis	Kamdem, N.	523	1	5	2017	Cameroon	Central	Nguila 1	11.644928000	4.547607000
Monanthotaxis sterilis P.H.Hoekstra	Monanthotaxis	Cheek, M.	11504	8	3	2004	Cameroon	Central	Mefou proposed national park Near Mefou town	11.5822222222222	3.62472222222222
Monanthotaxis sterilis P.H.Hoekstra	Monanthotaxis	Couvreur, T.L.P.	628	15	2	2013	Cameroon	Littoral	Ebo Wildlife Reserve Djuma permanent camp On east trail	10.250913	4.361036
Monanthotaxis submontana P.H.Hoekstra	Monanthotaxis	Cheek, M.	9067	23	1	1998	Cameroon	South-West	Ridge on S side of LOH Mt	9.6833333333	5.00
Monanthotaxis submontana P.H.Hoekstra	Monanthotaxis	Cheek, M.	9202	14	2	1998	Cameroon	South-West	Kodmin to Nzee Mbeng trail at N'dib river crossing	9.7166666667	5.00
Monanthotaxis submontana P.H.Hoekstra	Monanthotaxis	Etuge, M.	4122	4	2	1998	Cameroon	South-West	Nzimbeng road	9.7166667	5.9333333
Monanthotaxis submontana P.H.Hoekstra	Monanthotaxis	Etuge, M.	4442	12	11	1998	Cameroon	South-West	Kodmin road towards Mahusom	9.6833333333	5.00
Monanthotaxis submontana P.H.Hoekstra	Monanthotaxis	Letouzey, R.	14476	17	3	1976	Cameroon	Littoral	Nlonako Mt	9.943043	4.903267
Monanthotaxis submontana P.H.Hoekstra	Monanthotaxis	Thomas, D.W.	5274	1	1	1986	Cameroon	South-West	Bakossi Mountains west of Bangem	9.7	5.0833333
Monanthotaxis tripetala P.H.Hoekstra	Monanthotaxis	Leeuwenberg, A.J.M.	5828	11	6	1965	Cameroon	East	16 km E of Dimako (village halfway Bertoua-Doumé)	13.57	4.38
Monanthotaxis vogelii (Hook.f.) Verdc.	Monanthotaxis	Rudatis, H.	54	6	5	1902	Cameroon	South-West	Mamfe Div on Cross river between Mamfe and the Nigerian boundary Abonando	9.07	5.54
Monanthotaxis vulcanica P.H.Hoekstra	Monanthotaxis	Couvreur, T.L.P.	1049	3	4	2016	Cameroon	South-West	Mount Cameroon National Park on the Bomona trail behind Bomona village 10 km NW from Idenau	9.086093	4.295503
Monanthotaxis vulcanica P.H.Hoekstra	Monanthotaxis	Etuge, M.	4810	17	11	2000	Cameroon	North-West	Mantum	10.0805559158325	5.8222222328186
Monanthotaxis vulcanica P.H.Hoekstra	Monanthotaxis	Jacques-Félix, H.	3078	1	2	1939	Cameroon	West	Megom	10.42	5.43
Monanthotaxis vulcanica P.H.Hoekstra	Monanthotaxis	Letouzey, R.	13046	28	10	1974	Cameroon	West	Massif du Nkogam (2263m) 25km W de Foumban	10.670768	5.733509
Monanthotaxis vulcanica P.H.Hoekstra	Monanthotaxis	Letouzey, R.	15050	1	6	1976	Cameroon	South-West	Pentes NW du Mont vers Efolofo 30km W	9.05	4.21
Monanthotaxis vulcanica P.H.Hoekstra	Monanthotaxis	Maitland, T.D.	1618	1	6	1931	Cameroon	South-West	Bamenda Distr at Bambui	10.2151	6.0288
Monanthotaxis vulcanica P.H.Hoekstra	Monanthotaxis	Nana, F.	140	28	4	2005	Cameroon	South-West	Sangnere quarter-Sousi	10.6125	6.36583333333333
Monanthotaxis whytei (Stapf) Verdc.	Monanthotaxis	Bos, J.J.	3854	4	2	1969	Cameroon	South	ca 15 km N of Kribi Edéa roadLittoral forest behind beach ca 50 m from sea	9.9666666667	3.0166666667
Monanthotaxis zenkeri P.H.Hoekstra	Monanthotaxis	Zenker, G.A.	3495	1	1	1908	Cameroon	South	Bipindi	10.4166666667	3.0833333333
Monodora angolensis Welw.	Monodora	Couvreur, T.L.P.	461	7	9	2013	Cameroon	South	18 km east from Lélé village	13.32821	2.279184
Monodora angolensis Welw.	Monodora	Couvreur, T.L.P.	477	8	9	2013	Cameroon	South	26 km east from Lélé village	13.317859	2.28831
Monodora angolensis Welw.	Monodora	Couvreur, T.L.P.	495	10	9	2013	Cameroon	South	ca 15 km east from Lélé village	13.329164	2.289591
Monodora angolensis Welw.	Monodora	Jacques-Félix, H.	9101	8	11	1967	Cameroon	Central	Environs de Tibati berges boisées du laca	12.63	6.48
Monodora angolensis Welw.	Monodora	Ledermann, C.L.	2462	1	2	1909	Cameroon	North	Tibati	12.6333333333	6.4666666667
Monodora angolensis Welw.	Monodora	Leeuwenberg, A.J.M.	10034	29	6	1972	Cameroon	North	km 10 Tibati-Mabouka road	12.7	6.4333333333
Monodora angolensis Welw.	Monodora	Mildbraed, G.W.J.	4199	9	1	1911	Cameroon	East	Molunda Sation Ngoko Nginda 21 km north of Molundu	15.2	2.2
Monodora angolensis Welw.	Monodora	Satabié, B.	754	4	3	1984	Cameroon	Central	Environs de Ndokalende 10 km SW de Ndikinimeki	10.78	4.72
Monodora angolensis Welw.	Monodora	van den Burg, H.C.	78	10	7	1978	Cameroon	East	Koundi	13.6	4.7333333333
Monodora crispata Engl. & Diels	Monodora	Bos, J.J.	6224	2	2	1970	Cameroon	South	9 km N of Kribi	9.99	4.83
Monodora crispata Engl. & Diels	Monodora	Bos, J.J.	7199	20	8	1970	Cameroon	South	Just E of Kribi Seca Regrowth veg On S bank of Kienke R	10.25	3.1
Monodora crispata Engl. & Diels	Monodora	Busse, W.C.O.	3653	24	2	1905	Cameroon
Monodora crispata Engl. & Diels	Monodora	Letouzey, R.	14498	20	3	1976	Cameroon	South-West	Versant extérieur SSE du cratère du lac Dissoni (=SODEN lac) 20 km WNW Kumba	9.270475	4.721518
Monodora crispata Engl. & Diels	Monodora	Mildbraed, G.W.J.	5650	1	1	1911	Cameroon	South	bezirk Ebolowa Ekuk 22 km Ebolowa	11.3166666667	2.9166666667
Monodora crispata Engl. & Diels	Monodora	Tchouto Mbatchou, G.P.	627	24	3	1993	Cameroon	South-West	Bonja village	9.1	4.4667
Monodora crispata Engl. & Diels	Monodora	Zenker, G.A.	3884	1	1	1909	Cameroon	South	Bipindi	10.4166666667	3.0833333333
Monodora crispata Engl. & Diels	Monodora	Zenker, G.A.	3935	1	1	1909	Cameroon	South	Bipindi	10.4166666667	3.0833333333
Monodora crispata Engl. & Diels	Monodora	Zenker, G.A.		1	5	1905	Cameroon	South	Bipindi	10.4166666667	3.0833333333
Monodora Dunal	Monodora	Couvreur, T.L.P.	429	2	5	2013	Cameroon	Central	near Ebolbom village 3 km est of Ngoumou 2 km north west of Otélé	11.28645	3.59934
Monodora myristica (Gaertn.) Dunal	Monodora	Bos, J.J.	4194	22	3	1969	Cameroon	South	Longii small marsh near seashore	9.96847	3.06681
Monodora myristica (Gaertn.) Dunal	Monodora	Bos, J.J.	4526	14	5	1969	Cameroon	South	Kribi roadside in New Bell	9.9166666667	2.95
Monodora myristica (Gaertn.) Dunal	Monodora	Breteler, F.J.	2267	26	12	1962	Cameroon	Central	8 km W of Yaoundé	11.52	3.87
Monodora myristica (Gaertn.) Dunal	Monodora	Cable, S.	653	19	12	1993	Cameroon	South-West	Nyasoso	9.7	4.8167
Monodora myristica (Gaertn.) Dunal	Monodora	Cable, S.	1215	8	2	1995	Cameroon	South-West	Nyasoso	9.7	4.8167
Monodora myristica (Gaertn.) Dunal	Monodora	Cable, S.	3285	24	6	1996	Cameroon	South-West	Nyasoso	9.6792	4.8359
Monodora myristica (Gaertn.) Dunal	Monodora	Cable, S.	3507	2	7	1996	Cameroon	South-West	Nyasoso	9.6897	4.8469
Monodora myristica (Gaertn.) Dunal	Monodora	Cheek, M.	3725	15	10	1992	Cameroon	South-West	ca 5km E of Limbe proposed reserve of Mabeta-Moliwe Towards W end of SBL at 2050 Stream side	9.2569	4.0077
Monodora myristica (Gaertn.) Dunal	Monodora	Cheek, M.	7519	25	10	1995	Cameroon	South-West	Nyasoso	9.6916666667	4.8333333333
Monodora myristica (Gaertn.) Dunal	Monodora	Cheek, M.	10228	2	12	1999	Cameroon	South-West	Mungo River F.R.	9.5666666667	4.7833333333
Monodora myristica (Gaertn.) Dunal	Monodora	Cheek, M.	10357	14	12	1999	Cameroon	South-West	Abang road	9.7333333333	4.925
Monodora myristica (Gaertn.) Dunal	Monodora	Couvreur, T.L.P.	412	21	3	2013	Cameroon	Central	Mont Mbam Minkon on trail 2 km from Nkol Nyada village	11.40976	3.97234
Monodora myristica (Gaertn.) Dunal	Monodora	Couvreur, T.L.P.	434	2	5	2013	Cameroon	Central	Ottotomo Forest Reserve 1 km after reserve base on small loggers road	11.28466	3.60946
Monodora myristica (Gaertn.) Dunal	Monodora	Couvreur, T.L.P.	445	25	6	2013	Cameroon	Central	Ottotomo Forest Reserve 1 km after reserve base near small loggers road	11.28612	3.65849
Monodora myristica (Gaertn.) Dunal	Monodora	Couvreur, T.L.P.	514	16	10	2013	Cameroon	South-West	on trail from Ekongo village located 5 km before the entrance to Limbe 7 km on secondary road On flank of Mt Etinde 100 m in Mont Cameroon National Park	9.166942	4.06303
Monodora myristica (Gaertn.) Dunal	Monodora	Couvreur, T.L.P.	608	9	2	2014	Cameroon	Central	on trail to Oveng Lodge hotel near parking just behind the village of Oveng 30 km on road from Mbalmayo to Sangmelima	11.701166	3.41444
Monodora myristica (Gaertn.) Dunal	Monodora	Couvreur, T.L.P.	664	15	1	2015	Cameroon	Central	Ottotomo Forest Reserve 45 km South of Yaoundé 5 km on path into reserve	11.283881	3.664094
Monodora myristica (Gaertn.) Dunal	Monodora	Couvreur, T.L.P.	933	8	1	2016	Cameroon	South-West	ca 3 km north of Kumba at Barombi Mbo lake on path to the left	9.407903	4.650237
Monodora myristica (Gaertn.) Dunal	Monodora	Couvreur, T.L.P.	1031	1	4	2016	Cameroon	South-West	on trail leading to top of Mt Etinde after Ekonjo village	9.145604	4.069387
Monodora myristica (Gaertn.) Dunal	Monodora	Couvreur, T.L.P.	1050	3	4	2016	Cameroon	South-West	Mount Cameroon National Park on the Bomona trail behind Bomona village 10 km NW from Idenau	9.07921	4.29679
Monodora myristica (Gaertn.) Dunal	Monodora	Couvreur, T.L.P.	1055	4	4	2016	Cameroon	South-West	2 km north of Nyasoso towards Mpako	9.679083	4.842989
Monodora myristica (Gaertn.) Dunal	Monodora	Couvreur, T.L.P.	1155	26	2	2018	Cameroon	South	on road Lolodorf-Bipindi ca half way near Mbiguiligui village (Mbikiliki)	10.53119	3.16252
Monodora myristica (Gaertn.) Dunal	Monodora	Dahl, A.	198	1	3	1995	Cameroon	South-West	Likombe	9.1833	4.1167
Monodora myristica (Gaertn.) Dunal	Monodora	Darbyshire, I.	22	16	3	2003	Cameroon	South-West	Ngolehpu trail ca 25 km from Nyandong	9.58555555555556	4.96638888888889
Monodora myristica (Gaertn.) Dunal	Monodora	de Wilde, W.J.J.O	1684	23	1	1964	Cameroon	Central	Nkolbison	11.45	3.8833333333
Monodora myristica (Gaertn.) Dunal	Monodora	Deistel, H.	97	1	1	1904	Cameroon	South-West	Bogen-zu	9.1833333333	4.1833333333
Monodora myristica (Gaertn.) Dunal	Monodora	Elad, M.	444	20	2	1996	Cameroon	South	Ebom	10.7333333333	3.1
Monodora myristica (Gaertn.) Dunal	Monodora	Etuge, M.	1497	16	11	1995	Cameroon	South-West	Kupe village	9.7	4.775
Monodora myristica (Gaertn.) Dunal	Monodora	Etuge, M.	1576	15	1	1996	Cameroon	South-West	Ngusi	9.6833333333	4.8333333333
Monodora myristica (Gaertn.) Dunal	Monodora	Etuge, M.	2516	2	7	1996	Cameroon	South-West	Nyasoso-Bedume road God-dat trail(opposite Ngusi road)	9.6833333333	4.8333333333
Monodora myristica (Gaertn.) Dunal	Monodora	Etuge, M.	3507	20	11	1996	Cameroon	South-West	Gikwang main road towards Nyasoso forest	9.6945	4.8261
Monodora myristica (Gaertn.) Dunal	Monodora	Fleury, F.	33142	1	6	1917	Cameroon	Central	Avome (Yaoundé)	11.52	3.87
Monodora myristica (Gaertn.) Dunal	Monodora	Fotius, G.	3021	22	2	1978	Cameroon	Adamawa	31 km Tignère-Ngaoundéré	12.65	7.37
Monodora myristica (Gaertn.) Dunal	Monodora	Foury, P.	86	1	1	1935	Cameroon	Central	Yaoundé	11.52	3.87
Monodora myristica (Gaertn.) Dunal	Monodora	Ghogue, J.-P.	1487	24	3	2003	Cameroon	South-West	Mbolekang 1-2 km N of Nyandong village crossing Ndebessong river	9.57972240447998	4.96972227096557
Monodora myristica (Gaertn.) Dunal	Monodora	Gosline, W.G.	342	8	11	2001	Cameroon	South-West	Ndun village 1km west Ngorte	9.71694374084472	5.09000015258789
Monodora myristica (Gaertn.) Dunal	Monodora	Hédin, L.	2299	18	5	1928	Cameroon	Central	Yaoundé	11.52	3.87
Monodora myristica (Gaertn.) Dunal	Monodora	Huber, H.F.J.	21	20	7	1904	Cameroon	South-West		9.2666666667	4.15
Monodora myristica (Gaertn.) Dunal	Monodora	Kamdem, N.	520	29	4	2017	Cameroon	Central	Nguila 1	11.223654000	4.982061000
Monodora myristica (Gaertn.) Dunal	Monodora	Keay, R.W.J.	37410	27	1	1957	Cameroon	South-West	Kumba Distr Bambouko FR northern part near Kuke Bova	9.1666666667	4.3333333333
Monodora myristica (Gaertn.) Dunal	Monodora	Letouzey, R.	1527	25	2	1959	Cameroon	Central	Ndounda (Nanga Eboko)	12.70017	4.466396
Monodora myristica (Gaertn.) Dunal	Monodora	Letouzey, R.	2616	15	12	1960	Cameroon	North	Kona	14.53	4.6
Monodora myristica (Gaertn.) Dunal	Monodora	Letouzey, R.	3899	21	4	1961	Cameroon	East	Asia	13.1167	3.63333
Monodora myristica (Gaertn.) Dunal	Monodora	Letouzey, R.	11474	12	7	1972	Cameroon	East	Colline Nkolandjom près Ngoakélé à 25km à l'W de Ngoulemakong (route Mbalmayo-Ebolowa)	11.8167	3.38333
Monodora myristica (Gaertn.) Dunal	Monodora	Letouzey, R.	13825	14	6	1975	Cameroon	South-West	Entre Okoroba et Mbinda 20 km NW Nguti	9.2723	5.457795
Monodora myristica (Gaertn.) Dunal	Monodora	Mann, G.	27	1	1	1861	Cameroon	South-West	Ambas Bay	9.2268	4.01666667
Monodora myristica (Gaertn.) Dunal	Monodora	Médou, J.		26	5	1954	Cameroon	South	Bord de la mer Kribi	10.25	3.1
Monodora myristica (Gaertn.) Dunal	Monodora	Mildbraed, G.W.J.	4530	21	2	1911	Cameroon	East	Bezirk Molundu Bange-Busch Lokomo Bumba u Bange	15.25	2.8333333333
Monodora myristica (Gaertn.) Dunal	Monodora	Mpom, B.	166	6	1	1956	Cameroon	Central	Yaoundé km 4 de la route de Kribi	11.52	3.87
Monodora myristica (Gaertn.) Dunal	Monodora	Nkongmeneck, B.A.	950	21	1	1985	Cameroon	South-West	Mont versant de Munyenge	9.256873	4.376241
Monodora myristica (Gaertn.) Dunal	Monodora	Osborne, J.	185	23	10	2006	Cameroon	Littoral	Ebo Forest proposed National Park Ebo Forest Research Station	10.4166666666667	4.36666666666667
Monodora myristica (Gaertn.) Dunal	Monodora	Parren, M.P.E.	136	1	8	1996	Cameroon	South	ca 7 km NE of Ebom	10.75	3.1166666667
Monodora myristica (Gaertn.) Dunal	Monodora	Pollard, B.J.	797	22	10	2001	Cameroon	South-West	Zanguteh forest Enyandong	9.70111083984375	5.12777805328369
Monodora myristica (Gaertn.) Dunal	Monodora	Prenner, G.	58	2	3	2006	Cameroon	South-West	Limbe Botanic Garden	9.15	4.03333333333333
Monodora myristica (Gaertn.) Dunal	Monodora	Preuss, P.R.	1303				Cameroon	South-West	Limbe (Victoria)	9.2	4.0167
Monodora myristica (Gaertn.) Dunal	Monodora	Preuss, P.R.	1369	1	1	1895	Cameroon		Kamerun
Monodora myristica (Gaertn.) Dunal	Monodora	Staudt, A.	583	1	1	1896	Cameroon	South-West	Johann-Albrechtshöhe[Kumba] area	9.2	4.1667
Monodora myristica (Gaertn.) Dunal	Monodora	Staudt, A.	824	1	1	1896	Cameroon	South-West	Station Johann-Albrechtshöhe[Kumba]	9.45	4.64
Monodora myristica (Gaertn.) Dunal	Monodora	Sunderland, T.C.H.	1051	11	1	1992	Cameroon	South-West	Etinde Reserve on path to plots	9.0833	4.05
Monodora myristica (Gaertn.) Dunal	Monodora	Tchoungui, F.		1	1	1947	Cameroon	Central	Environ Yaoundé	11.52	3.87
Monodora myristica (Gaertn.) Dunal	Monodora	Tchouto Mbatchou, G.P.	699	6	10	1993	Cameroon	South-West	Bomana	9.0167	4.25
Monodora myristica (Gaertn.) Dunal	Monodora	Tchouto Mbatchou, G.P.	1835	22	11	1997	Cameroon	South-West	Mbonjo plot TA3	9.2417423	3.9648738
Monodora myristica (Gaertn.) Dunal	Monodora	Thomas, D.W.	2118	20	5	1983	Cameroon	Littoral	Barombi camp 5 km S of Kumba on Buea-Douala road	9.45	4.5833333
Monodora myristica (Gaertn.) Dunal	Monodora	Thomas, D.W.	10105	26	5	1994	Cameroon	South-West	Mokoko	9.0588	4.435413
Monodora myristica (Gaertn.) Dunal	Monodora	Westphal, E.	8707	4	5	1975	Cameroon	Central	Yaoundé	11.5166666667	3.8666666667
Monodora myristica (Gaertn.) Dunal	Monodora	Westphal, E.	9149	30	7	1976	Cameroon	Central	Yaoundé	11.5166666667	3.8666666667
Monodora myristica (Gaertn.) Dunal	Monodora	Westphal, E.	9883	14	2	1978	Cameroon	Central	Market of Messa Yaoundé	11.52	3.87
Monodora myristica (Gaertn.) Dunal	Monodora	Westphal, E.	10173	17	12	1978	Cameroon	West	Bayangam	10.45	5.3
Monodora myristica (Gaertn.) Dunal	Monodora	Westphal, E.	10204	28	3	1979	Cameroon	West	Bayangam	10.45	5.3
Monodora myristica (Gaertn.) Dunal	Monodora	Wieringa, J.J.	5818	4	3	2007	Cameroon	Central	1km NW Nouma Miviami-Zibi Mt	11.4146666667	3.9668333333
Monodora myristica (Gaertn.) Dunal	Monodora	Winkler, H.	227	1	7	1904	Cameroon
Monodora myristica (Gaertn.) Dunal	Monodora	Winkler, H.	228	1	7	1904	Cameroon	South-West	Moliko	9.29	4.15
Monodora myristica (Gaertn.) Dunal	Monodora	Winkler, H.	302	3	8	1904	Cameroon	South-West	Limbe (Victoria)	9.21	4.02
Monodora myristica (Gaertn.) Dunal	Monodora	Zapfack, L.	672	4	6	1996	Cameroon	South-West	Mount Kupe	9.6833	4.8333
Monodora myristica (Gaertn.) Dunal	Monodora	Zenker, G.A.	127	1	8	1896	Cameroon	South	Yaoundé	11.5166666667	3.8666666667
Monodora myristica (Gaertn.) Dunal	Monodora	Zenker, G.A.	795	1	1	1896	Cameroon	Central	Yaoundé	11.52	3.87
Monodora myristica (Gaertn.) Dunal	Monodora	Zenker, G.A.					Cameroon	Central	Yaoundé	11.52	3.87
Monodora sp.	Monodora	Cable, S.	9	21	7	1992	Cameroon	South-West	Nyasoso	9.7	4.86666666666667
Monodora sp.	Monodora	Elad, M.	391	20	10	1995	Cameroon	South	Ebom	10.7166666667	3.0666666667
Monodora sp.	Monodora	Fenton, E.	127	6	10	2007	Cameroon	Littoral	Ebo Proposed National Park 851 m Moukaka Mbom	10.4111111111111	4.34583333333333
Monodora sp.	Monodora	Lane, P.	256	25	11	1994	Cameroon	South-West	Forest trail from Kupe Village to Mbulle	9.6667	4.7667
Monodora sp.	Monodora	Ndam, N.	126	1	11	1990	Cameroon	South-West	Etinde Reserve	9.04	4.07
Monodora sp.	Monodora	Onana, J.M.	153	13	2	1985	Cameroon	South-West	Reserve forestière d'Eyumojock vers Otu 60 km E Mamfe	9.54	5.75
Monodora sp.	Monodora	Onana, J.M.	337	11	5	1989	Cameroon	South	31 km SE de Kribi	10.4	2.4
Monodora sp.	Monodora	Osborne, J.	338	6	12	2006	Cameroon	Littoral	Ebo Forest proposed National Park Ebo Forest Research Station Dicamb	10.4166666666667	4.36666666666667
Monodora sp.	Monodora	Suinyuy, T.N.	5	14	11	2001	Cameroon	South-West	Enyandong	9.7226600	5.1112458
Monodora sp.	Monodora	Thomas, D.W.	10567	12	3	1995	Cameroon	South-West	Nta Ali FR	9.5167	5.5833
Monodora tenuifolia Benth.	Monodora	Bates, G.L.	1787	1	1	1922	Cameroon	South	Bitya near R Ja	12.37	3.02
Monodora tenuifolia Benth.	Monodora	Bos, J.J.	6365	16	2	1970	Cameroon	South	ca 8 km W of Bipindi 59 km from Kribi near Madoungou	10.3333333	3.0666667
Monodora tenuifolia Benth.	Monodora	Cheek, M.	5840	21	12	1993	Cameroon	South-West	between 200-600m alt above Bakingili	9.05	4.0833
Monodora tenuifolia Benth.	Monodora	Cheek, M.	9399	27	10	1998	Cameroon	South-West	West of Kola	9.7333	4.8333
Monodora tenuifolia Benth.	Monodora	Couvreur, T.L.P.	1019	26	3	2016	Cameroon	South-West	Bayang Mbo Wildlife Sanctuary after Mbu river	9.503548	5.357533
Monodora tenuifolia Benth.	Monodora	Couvreur, T.L.P.	1218	7	3	2019	Cameroon	East	60 km south of Yokadouma 30 km after Ngato 15 km after river ALPICAM 'base de vie' then 40 km on forestry road starting 4 km before Maséa village	14.652571	3.078816
Monodora tenuifolia Benth.	Monodora	Couvreur, T.L.P.	1233	8	3	2019	Cameroon	East	69 km south of Yokadouma 30 km after Ngato 15 km after river ALPICAM 'base de vie' then 40 km on forestry road starting 4 km before Maséa village	14.640998	3.074067
Monodora tenuifolia Benth.	Monodora	de Wilde, J.J.F.E	7836	13	12	1974	Cameroon	South	N´Koemvone	11.13	2.8
Monodora tenuifolia Benth.	Monodora	de Wilde, J.J.F.E	8399	3	7	1975	Cameroon	South	Nkoemvone	11.1333333333	2.8166666667
Monodora tenuifolia Benth.	Monodora	Harris, D.J.	2785	6	3	1991	Cameroon	South-West	On forest road from Nguti-Kumba Road to Abat	9.3333333333	5.4166666667
Monodora tenuifolia Benth.	Monodora	Hédin, L.	249	27	3	1927	Cameroon	East	Lamouko (Dimako?)
Monodora tenuifolia Benth.	Monodora	Jacques-Félix, H.	5149	1	4	1940	Cameroon	Central	Yaoundé	11.52	3.87
Monodora tenuifolia Benth.	Monodora	Kamdem, N.	483	17	3	2017	Cameroon	East	Somalomo	12.757236000	3.330457000
Monodora tenuifolia Benth.	Monodora	Latilo, M.G.	67772	3	3	1973	Cameroon	South-West	Distr Mamfe Few miles away from Ekok Custom control Post	8.8833333333	5.8
Monodora tenuifolia Benth.	Monodora	Letouzey, R.	1043	1	12	1946	Cameroon	Central	Yaoundé (près Chantier Coron)	11.52	3.87
Monodora tenuifolia Benth.	Monodora	Letouzey, R.	4578	19	3	1962	Cameroon	South	Près Mekomo (8 km SW confluent Dja & Lobo)	12.3666666667	3.2166666667
Monodora tenuifolia Benth.	Monodora	Letouzey, R.	5459	21	7	1963	Cameroon	South-West	A 11 km au Sud Est de Molobo (village situé à 50 km au Sud de Batouri)	14.32	4.02
Monodora tenuifolia Benth.	Monodora	Letouzey, R.	14426	14	3	1976	Cameroon	Littoral	Piste Sole-Koum 20 km NW de Yabassi	9.773405	4.523302
Monodora tenuifolia Benth.	Monodora	Mann, G.	3	1	2	1861	Cameroon	South-West	Ambas Bay	9.2268	4.01666667
Monodora tenuifolia Benth.	Monodora	Mann, G.	111	1	1	1861	Cameroon	South-West	Ambas Bay (Victoria NDLR)	9.2268	4.01666667
Monodora tenuifolia Benth.	Monodora	Mbenkum, T.F.	315	17	3	1973	Cameroon	East	41 km WNW Molundu (Ndongo)	15.17	2.05
Monodora tenuifolia Benth.	Monodora	Mildbraed, G.W.J.	5004	21	4	1911	Cameroon	East	South Cameroon Forest Area Molundu District between Yokadouma (Post Plehn) and Assobam	14.3833333333	3.4
Monodora tenuifolia Benth.	Monodora	Mildbraed, G.W.J.	8301	1	2	1914	Cameroon	Central	Etwa 125 km NO Jaunde	12.3	4.6333333333
Monodora tenuifolia Benth.	Monodora	Mpom, B.	141	21	11	1955	Cameroon	Central	forêt classée de Koumou	11.52	3.65
Monodora tenuifolia Benth.	Monodora	Mukete, W.	102	5	7	1996	Cameroon	South-West	Munyenge	9.0833	4.4167
Monodora tenuifolia Benth.	Monodora	Parren, M.P.E.	156	1	8	1996	Cameroon	South	ca 7 km NE of Ebom	10.75	3.1166666667
Monodora tenuifolia Benth.	Monodora	Preuss, P.R.	35				Cameroon
Monodora tenuifolia Benth.	Monodora	Sonké, B.	869	18	12	1993	Cameroon	East	Réserve de faune du Dja	13.18	3.17
Monodora tenuifolia Benth.	Monodora	Sonké, B.	902	21	12	1993	Cameroon	East	Réserve de faune du Dja	13.18	3.17
Monodora tenuifolia Benth.	Monodora	Sonké, B.	1496	15	4	1995	Cameroon	East	Réserve de faune du Dja	13.18	3.17
Monodora tenuifolia Benth.	Monodora	Staudt, A.	650	1	1	1896	Cameroon	South-West	Johann-Albrechtshöhe[Kumba] area	9.2	4.1667
Monodora tenuifolia Benth.	Monodora	Surville, N.	429	1	2	1954	Cameroon	South-West	Dibombari	9.66	4.18
Monodora tenuifolia Benth.	Monodora	Swarbrick, J.T.		25	9	1959	Cameroon	South-West	Bambui	10.23	6.05
Monodora tenuifolia Benth.	Monodora	Tchoungui, F.		1	12	1946	Cameroon	Central	Chantier CORON près Yaoundé	11.52	3.87
Monodora tenuifolia Benth.	Monodora	Tchouto Mbatchou, G.P.	1826	22	11	1997	Cameroon	South-West	Chop farm plot TB-3	9.2417423	3.9648738
Monodora tenuifolia Benth.	Monodora	Thomas, D.W.	7436	7	5	1987	Cameroon	South-West	Mbilishe	9.46	6.19
Monodora tenuifolia Benth.	Monodora	Thomas, D.W.	7750	24	3	1988	Cameroon	South-West	Around Masaka-Batanga	9.17	5.1
Monodora tenuifolia Benth.	Monodora	Watts, J.	617	21	3	1993	Cameroon	South-West	Mokoko River Forest Reserve c 6km West of Mundongo	9.0833	4.4333
Monodora tenuifolia Benth.	Monodora	Wheatley, J.I.	671	16	3	1993	Cameroon	South-West	Koto I-Likingi track W Mt Cameroon	9.00	4.3667
Monodora tenuifolia Benth.	Monodora	Zenker, G.A.	64	1	1	1914	Cameroon	South	Mimfia	10.3833333333	3.0666666667
Monodora tenuifolia Benth.	Monodora	Zenker, G.A.	1938	1	1	1899	Cameroon	South	Bipindi	10.42	3.08
Monodora tenuifolia Benth.	Monodora	Zenker, G.A.	2251	1	1	1900	Cameroon	South	Bipindi	10.42	3.08
Monodora tenuifolia Benth.	Monodora	Zenker, G.A.	2727	1	1	1904	Cameroon	South	Bipindi	10.42	3.08
Monodora tenuifolia Benth.	Monodora	Zenker, G.A.	3667	1	1	1908	Cameroon	South	Bipindi	10.4166666667	3.0833333333
Monodora tenuifolia Benth.	Monodora	Zenker, G.A.	3668	1	1	1908	Cameroon	South	Bipindi	10.4166666667	3.0833333333
Monodora tenuifolia Benth.	Monodora	Zenker, G.A.	3793	1	1	1908	Cameroon	South	Bipindi	10.4166666667	3.0833333333
Monodora tenuifolia Benth.	Monodora	Zenker, G.A.	3932	1	1	1909	Cameroon	South	Bipindi	10.4166666667	3.0833333333
Monodora tenuifolia Benth.	Monodora	Zenker, G.A.	4317	1	1	1912	Cameroon	South	Bipindi	10.4166666667	3.0833333333
Monodora tenuifolia Benth.	Monodora	Zenker, G.A.		1	2	1909	Cameroon	South	Bipindi	10.4166666667	3.0833333333
Monodora undulata (P.Beauv.) Couvreur	Monodora	Bamps, P.R.J.	1449	14	12	1967	Cameroon	Central	Reserve forestière de Makak	11.0166666667	3.4833333333
Monodora undulata (P.Beauv.) Couvreur	Monodora	Binuyo, A.	35555	21	2	1956	Cameroon	South-West	By the side of the stream ca 1 mile from Baimayan Strangers Quarters on the path to Barombi new town	9.4333333333	4.55
Monodora undulata (P.Beauv.) Couvreur	Monodora	Bos, J.J.	3227	6	11	1968	Cameroon	South	Just outside Kribi Lolodorf road	9.929294	2.955615
Monodora undulata (P.Beauv.) Couvreur	Monodora	Bos, J.J.	5572	31	10	1969	Cameroon	South	Kribi	10.25	3.1
Monodora undulata (P.Beauv.) Couvreur	Monodora	Breteler, F.J.	2182	9	12	1961	Cameroon	East	ca 9 km from Bertoua near the road to Doumé	13.6166666667	4.5333333333
Monodora undulata (P.Beauv.) Couvreur	Monodora	Cable, S.	2544	22	5	1996	Cameroon	South-West	Path above Kupe village	9.6943	4.7633
Monodora undulata (P.Beauv.) Couvreur	Monodora	Cable, S.	2789	3	6	1996	Cameroon	South-West	Nyasoso	9.7	4.86666666666667
Monodora undulata (P.Beauv.) Couvreur	Monodora	Cheek, M.	11464	27	3	2003	Cameroon	South-West	Nyangdong volcanic waterfall-whirlpool path	9.57750034332275	4.96972227096557
Monodora undulata (P.Beauv.) Couvreur	Monodora	Cheek, M.	12928	14	2	2006	Cameroon	Littoral	Ebo Proposed National Park Iboty to Bekob village	10.4605555555556	4.46111111111111
Monodora undulata (P.Beauv.) Couvreur	Monodora	Couvreur, T.L.P.	391	17	2	2012	Cameroon	South	along main road Kribi-Bipindi	10.01283	2.99414
Monodora undulata (P.Beauv.) Couvreur	Monodora	Couvreur, T.L.P.	1042	2	4	2016	Cameroon	South-West	Mount Cameroon National Park Bakinguili trail above Bakinguili village	9.051436	4.076866
Monodora undulata (P.Beauv.) Couvreur	Monodora	Couvreur, T.L.P.	1061	5	4	2016	Cameroon	South-West	Nyasoso village on max's trail to Mt Kupe	9.692996	4.829728
Monodora undulata (P.Beauv.) Couvreur	Monodora	de Wilde, J.J.F.E	8673	26	11	1975	Cameroon	South	Kribi-Ebolowa	10.57	2.78
Monodora undulata (P.Beauv.) Couvreur	Monodora	Etuge, M.	2017	29	5	1996	Cameroon	South-West	Kupe village to Loum State Forest	9.7166666667	4.7333333333
Monodora undulata (P.Beauv.) Couvreur	Monodora	Ghogue, J.-P.	494	15	12	1999	Cameroon	South-West	Ngabekem locality 2km west Ngomboku Coffee farm	9.7	4.9
Monodora undulata (P.Beauv.) Couvreur	Monodora	Guy, P.	14	7	10	1996	Cameroon		Lava flow Kata
Monodora undulata (P.Beauv.) Couvreur	Monodora	Kalbreyer, E.W.G.	88	3	2	1877	Cameroon	South-West	Limbe (Victoria)	9.2	4.0167
Monodora undulata (P.Beauv.) Couvreur	Monodora	Keay, R.W.J.	37521	5	11	1958	Cameroon	South-West	Limbe (Victoria)	9.3244	4.3765
Monodora undulata (P.Beauv.) Couvreur	Monodora	Kenfack, D.	1027	6	2	1998	Cameroon	South-West	Korup National Park	8.855	5.0633333333
Monodora undulata (P.Beauv.) Couvreur	Monodora	Leeuwenberg, A.J.M.	6884	9	10	1965	Cameroon	South-West	Left bank Kumba R the river descending from the Barombi Crater lake near Kumba	9.4	4.65
Monodora undulata (P.Beauv.) Couvreur	Monodora	Leeuwenberg, A.J.M.	10295	31	8	1972	Cameroon	South-West	6km W of Bota rocky coast with volcanic boulders	9.144461	4.017578
Monodora undulata (P.Beauv.) Couvreur	Monodora	Letouzey, R.	2858	29	1	1960	Cameroon	East	Forêt au Sud de Dongo	13.868693	4.814232
Monodora undulata (P.Beauv.) Couvreur	Monodora	Letouzey, R.	10120	8	3	1970	Cameroon	South	Près Ekowong 25 km SE de Mvangan district situé à 40 km SSW de Sangmelima	12.1667	2.48333
Monodora undulata (P.Beauv.) Couvreur	Monodora	Letouzey, R.	13759	9	6	1975	Cameroon	South-West	Entre Manyemen et Ayong 15 km SSW de Nguti	9.4	5.21
Monodora undulata (P.Beauv.) Couvreur	Monodora	Maitland, T.D.	408	1	2	1929	Cameroon	South-West	Limbe (Victoria) Bimbia road	13.2166666667	4.0066666667
Monodora undulata (P.Beauv.) Couvreur	Monodora	Nemba, J.	556	15	6	1987	Cameroon	South-West	Kumba-Mamfe	9.4833	4.7333
Monodora undulata (P.Beauv.) Couvreur	Monodora	Preuss, P.R.	444				Cameroon	South-West	Barombi	9.4	4.65
Monodora undulata (P.Beauv.) Couvreur	Monodora	Preuss, P.R.	1314	1	1	1899	Cameroon	South-West	Limbe (Victoria)	9.2	4.0166666667
Monodora undulata (P.Beauv.) Couvreur	Monodora	Preuss, P.R.	1364	1	1	1899	Cameroon		Kamerun
Monodora undulata (P.Beauv.) Couvreur	Monodora	Raynal, A.	10024	26	3	1963	Cameroon	South	13 m S Ebolowa	12.3333333333	2.8
Monodora undulata (P.Beauv.) Couvreur	Monodora	Staudt, A.	40	1	1	1896	Cameroon	South	Lolodorf	10.7166666667	3.2333333333
Monodora undulata (P.Beauv.) Couvreur	Monodora	Staudt, A.	495	1	1	1896	Cameroon	South-West	Johann-Albrechtshöhe[Kumba] area	9.4166666667	4.6333333333
Monodora undulata (P.Beauv.) Couvreur	Monodora	Staudt, A.	648	1	1	1896	Cameroon	South-West	Johann-Albrechtshöhe[Kumba] area	9.2	4.1667
Monodora undulata (P.Beauv.) Couvreur	Monodora	Thomas, D.W.	2524	26	8	1983	Cameroon	South-West	11 km between Ikata & Munyenge NE of Muyuka at foot of Cameroon Mt	9.35	4.3666667
Monodora undulata (P.Beauv.) Couvreur	Monodora	Thomas, D.W.	3025	25	1	1984	Cameroon	South-West	Southern slope of Mount above Batoke	9.1	4.03
Monodora undulata (P.Beauv.) Couvreur	Monodora	Thomas, D.W.	4516	7	3	1985	Cameroon	South-West	Small Koto	9.0666667	4.3166667
Monodora undulata (P.Beauv.) Couvreur	Monodora	Thomas, D.W.	4814	1	6	1985	Cameroon	South-West	Cameroon Mountain	9.0666666667	4.3166666667
Monodora undulata (P.Beauv.) Couvreur	Monodora	Thomas, D.W.	5710	1	3	1986	Cameroon	South-West	Forested slopes of Barombi-Mbo crater Kumba	9.4	4.65
Monodora undulata (P.Beauv.) Couvreur	Monodora	Thomas, D.W.	7026	25	5	1987	Cameroon	South-West	Road between Konye and Bakole	9.4166667	4.65
Monodora zenkeri Engl. & Diels	Monodora	Achoundong, G.	1056	16	4	1984	Cameroon	South	Nkoldjobe dans le massif du Mbam-Minkom 18 km Nord-Ouest de Yaoundé	11.35	3.93
Monodora zenkeri Engl. & Diels	Monodora	Bates, G.L.	1244	1	1	1920	Cameroon	South	Bitye river	12.37	3.02
Monodora zenkeri Engl. & Diels	Monodora	Breteler, F.J.	1319	27	4	1961	Cameroon	East	Bertoua	13.7333333333	4.5833333333
Monodora zenkeri Engl. & Diels	Monodora	Breteler, F.J.	2683	21	3	1962	Cameroon	South	Near village Oveng 27km from Sangmélima along road to Yaoundé	11.901488	3.098288
Monodora zenkeri Engl. & Diels	Monodora	Breteler, F.J.	2747	10	4	1962	Cameroon	East	6 km along road south to Doumé	12.9166667	4.3833333
Monodora zenkeri Engl. & Diels	Monodora	de Wilde, J.J.F.E	2249	28	3	1964	Cameroon	Central	ca. 4 km NE of Otélé near the road to Yaoundé	11.25	3.58
Monodora zenkeri Engl. & Diels	Monodora	Mildbraed, G.W.J.	8476	1	1	1914	Cameroon	Central	Etwa 195km NO Jaunde	12.9	5.21666666666667
Monodora zenkeri Engl. & Diels	Monodora	Mildbraed, G.W.J.	8850	1	4	1914	Cameroon	East	Deng Deng	13.5833333333	5.1666666667
Monodora zenkeri Engl. & Diels	Monodora	Nana, P.	98	27	5	1955	Cameroon	East	Bertoua	13.68	4.58
Monodora zenkeri Engl. & Diels	Monodora	Ngameni, B.K.	113	1	5	1978	Cameroon	Central	Mt Ngoro à 38 km au N de Bafia (piedmont)	11.3833333333	4.9333333333
Monodora zenkeri Engl. & Diels	Monodora	Zenker, G.A.	776	1	1	1896	Cameroon	Central	Yaoundé	11.52	3.87
Neostenanthera myristicifolia (Oliv.) Exell	Neostenanthera	Asonganyi, J.N.	94	17	5	1980	Cameroon	South	Between Kondebilong and Meyila 53 k SE Mbalmayo	11.858992	3.195602
Neostenanthera myristicifolia (Oliv.) Exell	Neostenanthera	Asonganyi, J.N.	275	12	6	1981	Cameroon	South	At Bissombo 59 km SE Akonolinga	12.47	3.28
Neostenanthera myristicifolia (Oliv.) Exell	Neostenanthera	Asonganyi, J.N.	310	18	6	1981	Cameroon	Central	Between Somalomo and Milon 69 km SE Akonolinga	12.25	3.77
Neostenanthera myristicifolia (Oliv.) Exell	Neostenanthera	Breteler, F.J.	644	8	11	1960	Cameroon	East	Bertoua	13.68	4.58
Neostenanthera myristicifolia (Oliv.) Exell	Neostenanthera	Breteler, F.J.	684	12	11	1960	Cameroon	East	Doumé	13.45	4.23
Neostenanthera myristicifolia (Oliv.) Exell	Neostenanthera	Breteler, F.J.	1220	16	3	1961	Cameroon	East	7 km along road to Batouri and Bétaré Oya	13.68	4.58
Neostenanthera myristicifolia (Oliv.) Exell	Neostenanthera	Breteler, F.J.	1799	13	8	1961	Cameroon	East	Bertoua	13.68	4.58
Neostenanthera myristicifolia (Oliv.) Exell	Neostenanthera	Cheek, M.	11965	23	3	2004	Cameroon	Central	NE of Ndangan I on logging trail into Mefou NP	11.5975	3.6211111111
Neostenanthera myristicifolia (Oliv.) Exell	Neostenanthera	Couvreur, T.L.P.	422	24	4	2013	Cameroon	Central	Méfou National Park just after Ape Action Africa center along road	11.58453	3.62003
Neostenanthera myristicifolia (Oliv.) Exell	Neostenanthera	Daramola, B.O.	41086	15	6	1959	Cameroon	North-West	Nkom-Wum FR	10.11	6.2667
Neostenanthera myristicifolia (Oliv.) Exell	Neostenanthera	Endengle, E.	116	14	4	1960	Cameroon	Central	Banlieu de Yaoundé au bord de l'étang Atemengue	11.52	3.87
Neostenanthera myristicifolia (Oliv.) Exell	Neostenanthera	Harris, D.J.	2516	18	9	1990	Cameroon	South-West	Korup National Park	9.42	5.33
Neostenanthera myristicifolia (Oliv.) Exell	Neostenanthera	Harris, D.J.	6011	21	10	1998	Cameroon	East	Mambele environs	15.4	2.4166666667
Neostenanthera myristicifolia (Oliv.) Exell	Neostenanthera	Jacques-Félix, H.	2340	1	11	1938	Cameroon	Central	Goura	11.4	4.55
Neostenanthera myristicifolia (Oliv.) Exell	Neostenanthera	Jacques-Félix, H.	4803	1	8	1939	Cameroon	Central	Yaoundé	11.52	3.87
Neostenanthera myristicifolia (Oliv.) Exell	Neostenanthera	Letouzey, R.	1564	12	3	1959	Cameroon	Central	Nkila	12.37	4.68
Neostenanthera myristicifolia (Oliv.) Exell	Neostenanthera	Letouzey, R.	2373	10	7	1959	Cameroon	Central	Kourou (Yoko)	12.42	5.03
Neostenanthera myristicifolia (Oliv.) Exell	Neostenanthera	Letouzey, R.	3021	16	2	1960	Cameroon	East	Piste Mpoundou-Seglendon marécages	13.05	4.1
Neostenanthera myristicifolia (Oliv.) Exell	Neostenanthera	Letouzey, R.	3350	1	2	1961	Cameroon	East	Près Goyoum	13.38	5.22
Neostenanthera myristicifolia (Oliv.) Exell	Neostenanthera	Letouzey, R.	4486	7	3	1962	Cameroon	Central	Près de Mendong (25 km N Akonolinga)	12.25	3.77
Neostenanthera myristicifolia (Oliv.) Exell	Neostenanthera	Letouzey, R.	7886	15	9	1966	Cameroon	Central	Près Benyandon ( 35 km N Bafia)	11.23	4.75
Neostenanthera myristicifolia (Oliv.) Exell	Neostenanthera	Letouzey, R.	9726	19	12	1969	Cameroon	Central	Issandja (Ntui)	11.77	4.77
Neostenanthera myristicifolia (Oliv.) Exell	Neostenanthera	Letouzey, R.	10904	21	12	1971	Cameroon	Central	Près Ndiki à 5 km au NW de Ndikinimeki	10.83	4.77
Neostenanthera myristicifolia (Oliv.) Exell	Neostenanthera	Letouzey, R.	11351	23	6	1972	Cameroon	Central	Entre Emamemvam et Kondessong 40 E de Mbalmayo	11.88	3.53
Neostenanthera myristicifolia (Oliv.) Exell	Neostenanthera	Letouzey, R.	13025	26	10	1974	Cameroon	West	Touladen en bas du versant oriental du Mbepit 15km E Foumbot et 25 km SSW Foumban	10.780342	5.52713
Neostenanthera myristicifolia (Oliv.) Exell	Neostenanthera	Letouzey, R.		19	2	1963	Cameroon	South	31 km au SW Ambam Cameroun	11.28	2.38
Neostenanthera myristicifolia (Oliv.) Exell	Neostenanthera	Nana, P.	171	18	7	1955	Cameroon	East	70km route Bertoua-Ndemba I	13.43	4.75
Neostenanthera myristicifolia (Oliv.) Exell	Neostenanthera	Nana, P.	240	27	8	1955	Cameroon	East	Bertoua	13.68	4.58
Neostenanthera myristicifolia (Oliv.) Exell	Neostenanthera	Nana, P.	474	13	2	1956	Cameroon	East	route Esseleke	13.68	4.58
Neostenanthera myristicifolia (Oliv.) Exell	Neostenanthera	Ngameni, B.K.	44	27	4	1978	Cameroon	Central	Ngolep Mt	11.38	4.95
Neostenanthera myristicifolia (Oliv.) Exell	Neostenanthera	Nkongmeneck, B.A.	518	8	11	1983	Cameroon	Central	Près rivière Malo non loin de Ndikinimeki	10.83	4.77
Neostenanthera myristicifolia (Oliv.) Exell	Neostenanthera	Onana, J.M.	2870	27	3	2004	Cameroon	Central	Mefou National Park	11.5666666666667	3.61666666666667
Neostenanthera myristicifolia (Oliv.) Exell	Neostenanthera	Raynal, A.	10569	29	3	1963	Cameroon	Central	Ngoro (28 km NE Bafia Cameroun)	11.38	4.95
Neostenanthera myristicifolia (Oliv.) Exell	Neostenanthera	Raynal, J.	9560	10	2	1963	Cameroon	Central	Nkolbison (8 km W Yaoundé Cameroun)	11.45	3.88
Neostenanthera myristicifolia (Oliv.) Exell	Neostenanthera	Raynal, J.	9806	12	2	1963	Cameroon	South	Biyi (Ambam)	12.37	3.02
Neostenanthera myristicifolia (Oliv.) Exell	Neostenanthera	Sonké, B.	25	18	4	1993	Cameroon	East	Réserve du Dja Somalomo-Malen I km 1 à 11	12.88	3.35
Neostenanthera myristicifolia (Oliv.) Exell	Neostenanthera	Sonké, B.	2671	10	2	2002	Cameroon	East	8 km de Deng Deng	13.4666666667	5.2333333333
Neostenanthera myristicifolia (Oliv.) Exell	Neostenanthera	Tamaki, M.	62	1	1	1981	Cameroon	South-West	Ejagam council Forest Reserve in the South West Province	8.974914	5.747174
Neostenanthera myristicifolia (Oliv.) Exell	Neostenanthera	Tamaki, M.	92	1	1	1981	Cameroon	South-West	Ejagam council Forest Reserve in the South West Province	8.974914	5.747174
Neostenanthera neurosericea (Diels) Exell	Neostenanthera	Cable, S.	2279	27	4	1996	Cameroon	South-West	Ekundu Kundu	8.895	5.127
Neostenanthera neurosericea (Diels) Exell	Neostenanthera	Couvreur, T.L.P.	384	15	2	2012	Cameroon	South	Campo Ma an National Park 5 km after main entrance	10.2596	2.34982
Neostenanthera neurosericea (Diels) Exell	Neostenanthera	Couvreur, T.L.P.	386	15	2	2012	Cameroon	South	Campo Ma an National Park 5 km after main entrance	10.25992	2.35418
Neostenanthera neurosericea (Diels) Exell	Neostenanthera	de Wilde, W.J.J.O	2840	16	7	1964	Cameroon	Central	Bank Nyong River near the new bridge ca 65 km SSW of Eséka	10.4166666667	3.5333333333
Neostenanthera neurosericea (Diels) Exell	Neostenanthera	Etuge, M.	6447	21	4	2005	Cameroon	Littoral	Ebo Bekob abandoned village CRES research station	10.4194444444444	4.3675
Neostenanthera neurosericea (Diels) Exell	Neostenanthera	Gereau, R.E.	5185	5	3	1993	Cameroon	South-West	Mundemba	8.8833333333	5.05
Neostenanthera neurosericea (Diels) Exell	Neostenanthera	Letouzey, R.	4092	22	1	1962	Cameroon	South	Entre Fenda (60km ESE de Kribi et riviere Kienke)	10.4	2.8
Neostenanthera neurosericea (Diels) Exell	Neostenanthera	Letouzey, R.	9436	25	4	1968	Cameroon	South	Elom (Kribi)	10.25	2.78
Neostenanthera neurosericea (Diels) Exell	Neostenanthera	Letouzey, R.	12550	2	1	1974	Cameroon	Central	16 km SSW d'Eséka	10.78	3.65
Neostenanthera neurosericea (Diels) Exell	Neostenanthera	Mezili, P.	251	14	1	1974	Cameroon	Central	Route Vetère (Likouk-Lokoundji)	10.32	3.48
Neostenanthera neurosericea (Diels) Exell	Neostenanthera	Mildbraed, G.W.J.	5886	1	7	1911	Cameroon	South	Fenda 58 km E Kribi	10.4	2.8
Neostenanthera neurosericea (Diels) Exell	Neostenanthera	Nkeng, P.	69	22	6	1992	Cameroon	South-West	Idenau	9.0167	4.25
Neostenanthera neurosericea (Diels) Exell	Neostenanthera	Olorunfemi, J.	30671	1	1	1951	Cameroon	South-West	Kumba Korup Forest Reserve	8.83333333333333	5.08333333333333
Neostenanthera neurosericea (Diels) Exell	Neostenanthera	Raynal, A.	10389	12	3	1963	Cameroon	South	55 km ESE de Kribi 2 km W du village	10.0666666667	3.2166666667
Neostenanthera neurosericea (Diels) Exell	Neostenanthera	Raynal, A.	13457	18	2	1965	Cameroon	South	Assok (Nyabessan)	10.47	2.77
Neostenanthera neurosericea (Diels) Exell	Neostenanthera	Raynal, A.	13472	18	2	1965	Cameroon	South	44 km N de Nyabesssan Réserve forestière de Kienké-sud 500 m N de la route	10.37	2.78
Neostenanthera neurosericea (Diels) Exell	Neostenanthera	Tchouto Mbatchou, G.P.	3	25	8	2002	Cameroon	South	Campo-Ma'an area Mvini	10.2047222222	2.3347222222
Neostenanthera neurosericea (Diels) Exell	Neostenanthera	Tchouto Mbatchou, G.P.	2986	23	8	2000	Cameroon	South	Campo-Ma'an area Bibambivoto	10.2633333333	2.2475
Neostenanthera neurosericea (Diels) Exell	Neostenanthera	Tchouto Mbatchou, G.P.	3035	14	9	2000	Cameroon	South	Campo-Ma'an area Mvini	10.1827777778	2.2702777778
Neostenanthera neurosericea (Diels) Exell	Neostenanthera	Tchouto Mbatchou, G.P.	3298	12	10	2001	Cameroon	South	Campo-Ma'an area Bifa	10.2838888889	2.6569444444
Neostenanthera neurosericea (Diels) Exell	Neostenanthera	Thomas, D.W.	6891	1	3	1987	Cameroon	South	Korup National Park Primary rain forest	8.8333333	5.0333333
Neostenanthera neurosericea (Diels) Exell	Neostenanthera	Thomas, D.W.	7554	3	4	1988	Cameroon	South-West	Between Ikenge ad Esukutang ca 6 km W of Ikenge	9.1	5.27
Neostenanthera neurosericea (Diels) Exell	Neostenanthera	Thomas, D.W.	7809	22	5	1988	Cameroon	South-West	Korup National Park	8.9	5.3333
Neostenanthera neurosericea (Diels) Exell	Neostenanthera	Thomas, D.W.	10238	29	5	1994	Cameroon	South-West	Baro bridge to Ikenge camp	9.1167	5.2667
Neostenanthera neurosericea (Diels) Exell	Neostenanthera	Zenker, G.A.	29	1	1	1918	Cameroon	South	Bipindi	10.42	3.08
Neostenanthera neurosericea (Diels) Exell	Neostenanthera	Zenker, G.A.	440	1	12	1913	Cameroon	South	Bipindi	10.4166666667	3.0833333333
Neostenanthera neurosericea (Diels) Exell	Neostenanthera	Zenker, G.A.	440	1	11	1913	Cameroon	South	Bipindi	10.4166666667	3.0833333333
Neostenanthera neurosericea (Diels) Exell	Neostenanthera	Zenker, G.A.	1904	1	1	1898	Cameroon	South	Bipindi	10.42	3.08
Neostenanthera neurosericea (Diels) Exell	Neostenanthera	Zenker, G.A.	2877	20	6	1904	Cameroon	South	Bipindi	10.42	3.08
Neostenanthera neurosericea (Diels) Exell	Neostenanthera	Zenker, G.A.	3105	1	1	1904	Cameroon	South	Bipindi	10.42	3.08
Neostenanthera neurosericea (Diels) Exell	Neostenanthera	Zenker, G.A.	3749	1	1	1908	Cameroon	South	Bipindi	10.42	3.08
Neostenanthera neurosericea (Diels) Exell	Neostenanthera	Zenker, G.A.	3819	1	1	1909	Cameroon	South	Bipindi	10.42	3.08
Neostenanthera neurosericea (Diels) Exell	Neostenanthera	Zenker, G.A.	3897				Cameroon	South	Bipindi	10.4166666666667	3.08333333333333
Neostenanthera neurosericea (Diels) Exell	Neostenanthera	Zenker, G.A.	4402	1	1	1912	Cameroon	South	Bipindi	10.4166666667	3.0833333333
Neostenanthera robsonii Le Thomas	Neostenanthera	Couvreur, T.L.P.	675	11	2	2015	Cameroon	South	Campo Ma'an National Park 11 km on trail from Ebinanemeyong village on road 7 km from Nyabessan to Campo town	10.336417	2.483075
Neostenanthera robsonii Le Thomas	Neostenanthera	Couvreur, T.L.P.	678	11	2	2015	Cameroon	South	Campo Ma'an National Park 11 km on trail from Ebinanemeyong village on road 7 km from Nyabessan to Campo town	10.343371	2.482613
Neostenanthera robsonii Le Thomas	Neostenanthera	Lachenaud, O.L.	659	9	5	2009	Cameroon	South	Efoulan au sud d'Akom II (mi-chemin entre Ebolowa et Kribi)	10.5397	2.7619333333
Neostenanthera sp.	Neostenanthera	Cheek, M.	11318	20	3	2003	Cameroon	South-West	Massaka to Nyale	9.61666679382324	4.98333358764648
Piptostigma calophyllum Mildbr. & Diels	Piptostigma	Couvreur, T.L.P.	11672	28	2	2018	Cameroon	Littoral	Mapubi 30 km before Edea on Yaoundé-Edea road On forestry road 5 km direction to Sanaga river	10.39068	3.84434
Piptostigma calophyllum Mildbr. & Diels	Piptostigma	Fleury, F.	33400	1	6	1917	Cameroon	Littoral	Bassin du Mungo	9.52	4.17
Piptostigma calophyllum Mildbr. & Diels	Piptostigma	Kamdem, N.	295	1	6	2015	Cameroon	South	Ngovayang	10.57885744	3.234070945
Piptostigma calophyllum Mildbr. & Diels	Piptostigma	Letouzey, R.	1936	1	1	1956	Cameroon	Littoral	Edea Mangombe	10.143366	3.862016
Piptostigma calophyllum Mildbr. & Diels	Piptostigma	Letouzey, R.	4011	18	1	1962	Cameroon	Littoral	Route Douala-Edéa près du km 28	9.6896	4.05
Piptostigma calophyllum Mildbr. & Diels	Piptostigma	Letouzey, R.	10157	11	3	1970	Cameroon	South	Près Akak 10 km W Sangmelima	11.880014	2.961376
Piptostigma calophyllum Mildbr. & Diels	Piptostigma	Letouzey, R.	15272	28	11	1979	Cameroon	South	Piste Meyo Ntem-Evouzok 75 km W Ambam Entre 1er et 3e bras du Ntem	10.52	2.28
Piptostigma calophyllum Mildbr. & Diels	Piptostigma	Letouzey, R.		1	1	1963	Cameroon	Central	Edea (Mangombé)	10.13	3.8
Piptostigma calophyllum Mildbr. & Diels	Piptostigma	Mildbraed, G.W.J.	5791	4	7	1911	Cameroon	South	Ebolowa Cameroon	10.9166666667	2.7666666667
Piptostigma fugax A.Chev. ex Hutch. & Dalziel	Piptostigma	Cheek, M.	8198	26	4	1996	Cameroon	South-West	Ekundu Kundu to Erat ca 25 km	8.8692	5.1343
Piptostigma fugax A.Chev. ex Hutch. & Dalziel	Piptostigma	Couvreur, T.L.P.	681	11	2	2015	Cameroon	South	Campo Ma'an National Park 11 km on trail from Ebinanemeyong village on road 7 km from Nyabessan to Campo town	10.3241	2.522
Piptostigma fugax A.Chev. ex Hutch. & Dalziel	Piptostigma	Etuge, M.	4853	30	11	2000	Cameroon	South-West	Edensueh forest	9.5767	5.2517
Piptostigma fugax A.Chev. ex Hutch. & Dalziel	Piptostigma	Thomas, D.W.	4726	12	4	1985	Cameroon	South-West	Between Ndian River at PAMOL field 69 and 25 km on transect P	8.8333333	5.0166667
Piptostigma glabrescens Oliv.	Piptostigma	Alleizette, A.C.		1	6	1919	Cameroon	South	Lolodorf	10.73	3.23
Piptostigma glabrescens Oliv.	Piptostigma	Bos, J.J.	6415	26	2	1970	Cameroon	South	SE slopes of Mt elephant SE of Kribi	10.0166666667	2.7833333333
Piptostigma glabrescens Oliv.	Piptostigma	Bos, J.J.	6594	18	3	1970	Cameroon	South	ca 3 km N of Lolodorf road	10.05	3.0166667
Piptostigma glabrescens Oliv.	Piptostigma	Cheek, M.	5071	21	10	1993	Cameroon	South-West	mountain circular road S of Koto II and the Onge river	9.0648	4.3206
Piptostigma glabrescens Oliv.	Piptostigma	Cheek, M.	7230	1	2	1995	Cameroon	South-West	Korup National Park nature trail near suspension bridge	8.85	4.9833
Piptostigma glabrescens Oliv.	Piptostigma	Couvreur, T.L.P.	1158	27	2	2018	Cameroon	South	15 km before Kribi on N7 road from Edea	9.96816	3.14926
Piptostigma glabrescens Oliv.	Piptostigma	de Wilde, J.J.F.E	8453	9	9	1975	Cameroon	South	Nkoemvone	11.1333333333	2.8166666667
Piptostigma glabrescens Oliv.	Piptostigma	Endengle, E.	2061	1	1	1955	Cameroon	Littoral	Douala (route Razel)	9.71	4.05
Piptostigma glabrescens Oliv.	Piptostigma	Leeuwenberg, A.J.M.	8354	13	9	1971	Cameroon	Littoral	Forêt de Bakaka 3 km E of Eboné a village on km 11 Nkongsamba-Loum Road	9.9	4.8333333333
Piptostigma glabrescens Oliv.	Piptostigma	Letouzey, R.	4167	25	1	1962	Cameroon	South	Près Bella (45 km NE de Kribi)	10.2	3.25
Piptostigma glabrescens Oliv.	Piptostigma	Letouzey, R.	12415	17	12	1973	Cameroon	Littoral	Hikoa Mahouda (chaine de la L'Hikoa Mandeng-30km ENE Edea)	10.3979	3.87042
Piptostigma glabrescens Oliv.	Piptostigma	Letouzey, R.	13912	21	6	1975	Cameroon	South-West	Pente septentrionale de Nta Ali (1266)m) descente de la cote 1009 à Mbio 30 km SE de Mamfe	9.503821	5.598758
Piptostigma glabrescens Oliv.	Piptostigma	McKey, D.B.	103	7	7	1976	Cameroon	Littoral	Tissongo	9.9	3.58333333333333
Piptostigma glabrescens Oliv.	Piptostigma	Preuss, P.R.	251	1	1	1890	Cameroon	South-West	Barombi F R Station	9.4	4.65
Piptostigma glabrescens Oliv.	Piptostigma	Tchouto Mbatchou, G.P.	3383	13	8	2002	Cameroon	South	Elephant Mont	10.0177777778	2.7977777778
Piptostigma glabrescens Oliv.	Piptostigma	van der Burgt, X.M.	240	15	11	1997	Cameroon	South	Bidou	10.0333333333	2.7833333333
Piptostigma glabrescens Oliv.	Piptostigma	Watts, J.	870	30	10	1993	Cameroon	South-West	West of Onge River ca 4km West of Liwenyi village (c 14km North of Idenau)	8.9667	4.3833
Piptostigma glabrescens Oliv.	Piptostigma	Zenker, G.A.	505	1	1	1914	Cameroon	South	Bipindi	10.4166666667	3.0833333333
Piptostigma glabrescens Oliv.	Piptostigma	Zenker, G.A.	2396	1	1	1901	Cameroon	South	Bipindi	10.4166666667	3.0833333333
Piptostigma glabrescens Oliv.	Piptostigma	Zenker, G.A.	3654	1	1	1908	Cameroon	South	Bipindi	10.42	3.08
Piptostigma glabrescens Oliv.	Piptostigma	Zenker, G.A.	4006	1	1	1911	Cameroon	South	Bipindi	10.4166666666667	3.08333333333333
Piptostigma glabrescens Oliv.	Piptostigma	Zenker, G.A.	4472	1	1	1912	Cameroon	South	Bipindi	10.4166666667	3.0833333333
Piptostigma goslineanum Ghogue. Sonke & Couvreur	Piptostigma	Achoundong, G.	1267	17	6	1987	Cameroon	South-West	Nta Ali SE Mamfe	9.5214	5.5504
Piptostigma goslineanum Ghogue. Sonke & Couvreur	Piptostigma	Cable, S.	787	24	1	1995	Cameroon	South-West	Kupe village	9.6833	4.7833
Piptostigma goslineanum Ghogue. Sonke & Couvreur	Piptostigma	Cheek, M.	7849	16	11	1995	Cameroon	South-West	Kupe village	9.7017	4.7767
Piptostigma goslineanum Ghogue. Sonke & Couvreur	Piptostigma	Cheek, M.	8328	19	5	1996	Cameroon	South-West	Kupe village	9.7016666667	4.7933333333
Piptostigma goslineanum Ghogue. Sonke & Couvreur	Piptostigma	Cheek, M.	10197	30	11	1999	Cameroon	South-West	Mungo River F.R.	9.6077	4.7865
Piptostigma goslineanum Ghogue. Sonke & Couvreur	Piptostigma	Couvreur, T.L.P.	983	13	1	2016	Cameroon	South-West	on top of hill near Small Ekombe village 3 km after Kumba on road to Ekondo Titi town	9.37855	4.621938
Piptostigma goslineanum Ghogue. Sonke & Couvreur	Piptostigma	Couvreur, T.L.P.	1017	26	3	2016	Cameroon	South-West	Bayang Mbo Wildlife Sanctuary after Mbu river	9.50109	5.35778
Piptostigma goslineanum Ghogue. Sonke & Couvreur	Piptostigma	Couvreur, T.L.P.	1023	27	3	2016	Cameroon	South-West	Bayang Mbo Wildlife Sanctuary before Mbu river	9.48791	5.3475
Piptostigma goslineanum Ghogue. Sonke & Couvreur	Piptostigma	Couvreur, T.L.P.	1030	1	4	2016	Cameroon	South-West	on trail leading to top of Mt Etinde after Ekonjo village	9.15232	4.0707
Piptostigma goslineanum Ghogue. Sonke & Couvreur	Piptostigma	Couvreur, T.L.P.	1047	3	4	2016	Cameroon	South-West	Mount Cameroon National Park on the Bomona trail behind Bomona village 10 km NW from Idenau	9.10038	4.29584
Piptostigma goslineanum Ghogue. Sonke & Couvreur	Piptostigma	Etuge, M.	2420	25	6	1996	Cameroon	South-West	Ezeze road Nyasoso between shrike and Max's trail following the river upwards	9.69166660308837	4.82499980926513
Piptostigma goslineanum Ghogue. Sonke & Couvreur	Piptostigma	Etuge, M.	2698	9	7	1996	Cameroon	South-West	Kupe village	9.69999980926513	4.76666641235351
Piptostigma goslineanum Ghogue. Sonke & Couvreur	Piptostigma	Fleury, F.	33134	1	6	1917	Cameroon	Littoral	Aux environs de Douala	9.7	4.05
Piptostigma goslineanum Ghogue. Sonke & Couvreur	Piptostigma	McKey, D.B.	105	8	7	1976	Cameroon	Littoral	Tissongo	9.9	3.58333333333333
Piptostigma goslineanum Ghogue. Sonke & Couvreur	Piptostigma	Thomas, D.W.	510	1	11	1977	Cameroon	Littoral	Douala-Edea Reserve Lombe Camp	9.83333333333333	3.48333333333333
Piptostigma goslineanum Ghogue. Sonke & Couvreur	Piptostigma	Villiers, J.-F.	1448	15	6	1982	Cameroon	South-West	Massif Ntali pente NW 30 km SE Mamfé	9.482346	5.564137
Piptostigma goslineanum Ghogue. Sonke & Couvreur	Piptostigma	Waterman, P.G.	801	30	5	1976	Cameroon	Littoral	Lombe Camp Site Douala-Edea Reserve Cameroun	9.83333333333333	3.48333333333333
Piptostigma longepilosum Engl. ex Engl. & Diels	Piptostigma	Acworth, J.M.	289	31	5	1994	Cameroon	South-West	Mokoko Forest Reserve Boa/Mokoko	8.9725	4.4269
Piptostigma longepilosum Engl. ex Engl. & Diels	Piptostigma	Annet, E.	420	24	6	1928	Cameroon	South	Route de Bipindi à Dihani	10.201	3.263
Piptostigma longepilosum Engl. ex Engl. & Diels	Piptostigma	Bos, J.J.	6683	2	4	1970	Cameroon	South	ca 45 k from Kribi ca 8 km N of Lolodorf road	10.25	3.1
Piptostigma longepilosum Engl. ex Engl. & Diels	Piptostigma	Ekema, S.N.	862	2	5	1994	Cameroon	South-West	Mokoko Forest Reserve Dikome	9.0333	4.48
Piptostigma longepilosum Engl. ex Engl. & Diels	Piptostigma	Ndam, N.	1284	4	5	1994	Cameroon	South-West	Boa	9.00	5.03
Piptostigma longepilosum Engl. ex Engl. & Diels	Piptostigma	Sonké, B.	1173	3	5	1994	Cameroon	South-West	Aikoume(?) Banondo(?) forest (Cameroun)	9.0166666667	4.45
Piptostigma longepilosum Engl. ex Engl. & Diels	Piptostigma	Tchouto Mbatchou, G.P.	613	23	3	1993	Cameroon	South-West	Mokoko Mount above Bonja village	9.1	4.46
Piptostigma longepilosum Engl. ex Engl. & Diels	Piptostigma	Thomas, D.W.	6906	1	3	1987	Cameroon	South-West	Korup National Park Primary rain forest	8.83333	5.03333
Piptostigma longepilosum Engl. ex Engl. & Diels	Piptostigma	Watts, J.	1104	21	5	1994	Cameroon	South-West	Mokoko Forest Reserve Ekombe-Mofako	9.0667	4.4667
Piptostigma longepilosum Engl. ex Engl. & Diels	Piptostigma	Wheatley, J.I.	814	23	3	1993	Cameroon	South-West	Likingi 35 hrs S on Wonge river E hills	8.98	4.33
Piptostigma longepilosum Engl. ex Engl. & Diels	Piptostigma	Zenker, G.A.	1075	1	1	1896	Cameroon	South	Bipindi	10.42	3.08
Piptostigma macranthum Mildbr. & Diels	Piptostigma	Bos, J.J.	4647	27	5	1969	Cameroon	South	10 km From Kribi Lolodorf road	9.9666666667	2.9833333333
Piptostigma macranthum Mildbr. & Diels	Piptostigma	de Wilde, W.J.J.O	2132	19	3	1964	Cameroon	Central	Ca 50 km S of Badjob ca 60 km SW of Eséka	10.5	3.4666666667
Piptostigma macranthum Mildbr. & Diels	Piptostigma	Letouzey, R.	1937	13	11	1957	Cameroon	Central	Akomimbang (Mbalmayo)	11.5	3.52
Piptostigma macranthum Mildbr. & Diels	Piptostigma	Letouzey, R.		13	11	1957	Cameroon	Central	Akomimbang Mbalmayo	11.5	3.52
Piptostigma macranthum Mildbr. & Diels	Piptostigma	Mildbraed, G.W.J.	6118	25	7	1911	Cameroon	South	Bezirk Kribi Vorland mit einzeln Hügeln bei Adjab 25 km Grand batanga near Eduma and Bidue	9.92	2.93
Piptostigma macranthum Mildbr. & Diels	Piptostigma	Satabié, B.	1037	24	11	1992	Cameroon	South	51 SE de Campo Nkolmenbegue	10.3	2.3975
Piptostigma macranthum Mildbr. & Diels	Piptostigma	Tchouto Mbatchou, G.P.	3100	4	12	2000	Cameroon	South	Efoulan	10.5477777778	2.7458333333
Piptostigma macranthum Mildbr. & Diels	Piptostigma	Zenker, G.A.	2528	1	1	1903	Cameroon	South	Bipindi	10.42	3.08
Piptostigma macranthum Mildbr. & Diels	Piptostigma	Zenker, G.A.		1	5	1902	Cameroon	South	Bipindi	10.42	3.08
Piptostigma macrophyllum Ghogue. Sonké & Couvreur	Piptostigma	Couvreur, T.L.P.	518	18	10	2013	Cameroon	South-West	on trail trough palm oil plantation 3 km before lava flow and Seme Beach hotel when coming from Limbe	9.079538	4.069643
Piptostigma macrophyllum Ghogue. Sonké & Couvreur	Piptostigma	Couvreur, T.L.P.	637	16	2	2013	Cameroon	Littoral	Ebo Forest Reserve Djuma permanent camp on transect 5	10.231474	4.33444
Piptostigma macrophyllum Ghogue. Sonké & Couvreur	Piptostigma	Couvreur, T.L.P.	1034	2	4	2016	Cameroon	South-West	Mount Cameroon National Park Bakinguili trail above Bakinguili village	9.054549	4.092791
Piptostigma macrophyllum Ghogue. Sonké & Couvreur	Piptostigma	Letouzey, R.	9156	1	1	1968	Cameroon	South	Bord de la Lobé 25km E Campo	9.8244	2.3704
Piptostigma macrophyllum Ghogue. Sonké & Couvreur	Piptostigma	Letouzey, R.	14590	25	3	1976	Cameroon	South-West	Entre DikomeBalue (1200m) et Ifanga Nalende (650 m) 35 km NNW-Kumba	9.29	4.9
Piptostigma macrophyllum Ghogue. Sonké & Couvreur	Piptostigma	Tchouto Mbatchou, G.P.	1053	25	1	1993	Cameroon	South-West	Etinde forest reserve Njonji lake	9.0333	4.1333
Piptostigma macrophyllum Ghogue. Sonké & Couvreur	Piptostigma	Tchouto Mbatchou, G.P.	1378	26	4	1996	Cameroon	South-West	Disturbed forest Bomana and Koto II	9.05	4.3
Piptostigma macrophyllum Ghogue. Sonké & Couvreur	Piptostigma	Thomas, D.W.	4493	6	3	1985	Cameroon	South-West	Mount Cameroon above small Koto village	9.1	4.3
Piptostigma macrophyllum Ghogue. Sonké & Couvreur	Piptostigma	Thomas, D.W.	7645	3	4	1988	Cameroon	South-West	Between Ikenge and Esukutang ca 6 kms West of Ikenge	9.0833333	5.2833333
Piptostigma macrophyllum Ghogue. Sonké & Couvreur	Piptostigma	van Andel, T.R.	3728	20	6	2001	Cameroon	South-West	Cameroon Mountain	9.0298333333	4.1268333333
Piptostigma mayndongtsaeanum Ghogue, Sonké & Couvreur	Piptostigma	Sainge, M.	558	19	6	2000	Cameroon	South-West	Korup National Park Ndian	8.8666666667	5.0666666667
Piptostigma mayndongtsaeanum Ghogue. Sonke & Couvreur	Piptostigma	Couvreur, T.L.P.	672	11	2	2015	Cameroon	South	Campo Ma'an National Park 11 km on trail from Ebinanemeyong village on road 7 km from Nyabessan to Campo town	10.3241	2.522
Piptostigma mayndongtsaeanum Ghogue. Sonke & Couvreur	Piptostigma	Thomas, D.W.	5840	10	3	1986	Cameroon	South-West	Korup National Park	8.85	5.0167
Piptostigma mayndongtsaeanum Ghogue. Sonke & Couvreur	Piptostigma	van der Burgt, X.M.	689	25	8	2004	Cameroon	South-West	Korup National Park	8.8	5.0166666667
Piptostigma mayndongtsaeanum Ghogue. Sonke & Couvreur	Piptostigma	van der Burgt, X.M.	790	29	10	2005	Cameroon	South-West	Korup National Park	8.8	5.0166666667
Piptostigma mortehanii De Wild.	Piptostigma	Couvreur, T.L.P.	436	2	5	2013	Cameroon	Central	Ottotomo Forest Reserve 3 km after reserve base near small loggers road	11.28273	3.66983
Piptostigma mortehanii De Wild.	Piptostigma	Couvreur, T.L.P.	667	15	1	2015	Cameroon	Central	Ottotomo Forest Reserve 45 km South of Yaoundé 5 km on path into reserve	11.32	3.65
Piptostigma mortehanii De Wild.	Piptostigma	de Wilde, W.J.J.O	1476	13	12	1963	Cameroon	Littoral	Ca 40km NW of Eséka on the other border of Kele River W of Yaoundé	10.483425	3.824282
Piptostigma mortehanii De Wild.	Piptostigma	Foury, P.	73	1	1	1935	Cameroon	Central	Yaoundé	11.52	3.87
Piptostigma mortehanii De Wild.	Piptostigma	Mezili, P.	250	14	1	1974	Cameroon	Central	Route vétère (Likouk-Likoundji)	10.32	3.48
Piptostigma mortehanii De Wild.	Piptostigma	Thomas, D.W.	1110	1	4	1979	Cameroon	South-West	Korup National Park	8.85	4.9833
Piptostigma mortehanii De Wild.	Piptostigma	Tisserant, C.	2335	9	1	1952	Cameroon	South-West	Boukoko	9.28	4.16
Piptostigma mortehanni De Wild.	Piptostigma	Ndam, N.	1205	3	5	1994	Cameroon	South-West	Boa	9.3	4.62
Piptostigma multinervium Engl. & Diels	Piptostigma	Achoundong, G.	893	30	3	1984	Cameroon	Central	Nkolmylon 20 km route Yaoundé-Douala	11.3104	3.8424
Piptostigma multinervium Engl. & Diels	Piptostigma	Bos, J.J.	4625	23	5	1969	Cameroon	South	13 km from Kribi S of Lolodorf road	9.9833333	2.9833333
Piptostigma multinervium Engl. & Diels	Piptostigma	Bos, J.J.	4793	16	6	1969	Cameroon	South	21 km from Kribi Lolodorf road	10.05	3.1
Piptostigma multinervium Engl. & Diels	Piptostigma	Bos, J.J.	7163	28	7	1970	Cameroon	South	Kribi-Lolodorf	10.48	3.17
Piptostigma multinervium Engl. & Diels	Piptostigma	Couvreur, T.L.P.	616	13	2	2014	Cameroon	Littoral	Ebo Forest Reserve Djuma permanent camp on Djashaka trail	10.239319	4.354666
Piptostigma multinervium Engl. & Diels	Piptostigma	Couvreur, T.L.P.	649	19	6	2014	Cameroon	Littoral	Mambe Massif above Boga village 100 km along road from Yaoundé to Edea	10.777944	3.908559
Piptostigma multinervium Engl. & Diels	Piptostigma	Dang, D.	681	15	3	1978	Cameroon	Central	Colline Nkoldjobe dans le massif Mbaminkom	11.3666667	3.95
Piptostigma multinervium Engl. & Diels	Piptostigma	Hédin, L.		18	4	1928	Cameroon	South	Lolodorf	10.73	3.23
Piptostigma multinervium Engl. & Diels	Piptostigma	Hoshino, J.	359	27	2	1982	Cameroon	South	Mvini 35km east of Campo	10.093531	2.376571
Piptostigma multinervium Engl. & Diels	Piptostigma	Lolo	6	18	4	1928	Cameroon	South	Lolodorf	10.73	3.23
Piptostigma multinervium Engl. & Diels	Piptostigma	Mackinnon, L.E.	52	23	3	2006	Cameroon	Littoral	Ebo proposed national park Hospital trail 1430 m from Ndogbayembe trail	10.183	4.1435
Piptostigma multinervium Engl. & Diels	Piptostigma	McKey, D.B.	47	21	2	1975	Cameroon	Littoral	Near Lac Tissongo Mouanko Region	9.93	3.62
Piptostigma multinervium Engl. & Diels	Piptostigma	Tchiengue, B.	2555	19	2	2006	Cameroon	Littoral	Bekob	10.70055556	4.615
Piptostigma multinervium Engl. & Diels	Piptostigma	Tchouto Mbatchou, G.P.	3262	23	4	2001	Cameroon	South	Campo-Ma'an area Mamelles Massif	9.9494444444	2.5658333333
Piptostigma multinervium Engl. & Diels	Piptostigma	Zenker, G.A.	21	1	1	1918	Cameroon	South	Bipindi	10.4166666667	3.0833333333
Piptostigma multinervium Engl. & Diels	Piptostigma	Zenker, G.A.	2079	1	1	1914	Cameroon	South	Bipindi	10.4166666667	3.0833333333
Piptostigma multinervium Engl. & Diels	Piptostigma	Zenker, G.A.	2263	1	1	1900	Cameroon	South	Bipindi	10.42	3.08
Piptostigma multinervium Engl. & Diels	Piptostigma	Zenker, G.A.		1	3	1901	Cameroon	South	Bipindi	10.42	3.08
Piptostigma oyemense Pellegr.	Piptostigma	Akogo, M.	34	5	10	1993	Cameroon	South-West	Bomana	9.0603	4.2866
Piptostigma oyemense Pellegr.	Piptostigma	Couvreur, T.L.P.	693	12	2	2015	Cameroon	South	Campo Ma'an National Park 11 km on trail from Ebinanemeyong village on road 7 km from Nyabessan to Campo town	10.34737	2.49311
Piptostigma oyemense Pellegr.	Piptostigma	Kamdem, N.	159	12	12	2013	Cameroon	South	Akom II	10.55	2.7833333333
Piptostigma pilosum Oliv.	Piptostigma	Chevalier, A.J.B.	4755				Cameroon	South-West	Between Ndian River at PAMOL field 69 and 2.5 km	8.8333333	5.0166667
Piptostigma pilosum Oliv.	Piptostigma	Couvreur, T.L.P.	1204	5	3	2019	Cameroon	East	78 km south of Yokadouma 30 km after Ngato 15 km after river ALPICAM 'base de vie' then 40 km on forestry road starting 4 km before Maséa village	14.72054	3.158707
Piptostigma pilosum Oliv.	Piptostigma	Keay, R.W.J.	37372	25	1	1958	Cameroon	South-West	Near Bai Kuke SE of Mbonge	9.11	4.53
Piptostigma pilosum Oliv.	Piptostigma	Ndam, N.	1179	2	5	1994	Cameroon	South-West	Bonjare	9.01666666666667	4.81666666666667
Piptostigma pilosum Oliv.	Piptostigma	Tchouto Mbatchou, G.P.	22	13	10	2001	Cameroon	South	Campo-Ma'an area Bifa	10.2816666667	2.6744444444
Piptostigma pilosum Oliv.	Piptostigma	Thomas, D.W.	4311	24	1	1985	Cameroon	South-West	Along footpath from Ndian River at PAMOL field 69 and transect P	8.8333333	5.0166667
Piptostigma pilosum Oliv.	Piptostigma	Thomas, D.W.	4755	12	4	1985	Cameroon	South-West	Korup National Park	8.8333	5.0167
Piptostigma pilosum Oliv.	Piptostigma	Wheatley, J.I.	679	17	3	1993	Cameroon	South-West	Likingi-on trail to west coast	9.00	4.3667
Piptostigma pilosum Oliv.	Piptostigma	Wieringa, J.J.	2030	27	1	1994	Cameroon	South-West	Limbe W of Njonji Lake	9.0166666667	4.1333333333
Piptostigma sp.	Piptostigma	Cable, S.	2278	27	4	1996	Cameroon	South-West	Ekundu Kundu	8.895	5.127
Piptostigma sp.	Piptostigma	Cheek, M.	13077	19	2	2006	Cameroon	Littoral	Ebo Proposed National Park Bekob to Logndeng	10.4083333333333	4.375
Piptostigma sp.	Piptostigma	Cheek, M.	14108	1	12	2008	Cameroon	South-West	6 km from Tedul	9.45333333333333	5.81916666666667
Piptostigma sp.	Piptostigma	Couvreur, T.L.P.	107	25	2	2007	Cameroon	Central	near Otele	11.147	3.437
Piptostigma sp.	Piptostigma	Harris, D.J.	3755	9	11	1993	Cameroon	South-West	Idenau	8.95	4.3
Piptostigma sp.	Piptostigma	Kamdem, N.	294	1	6	2015	Cameroon	South	Ngovayang	10.57885744	3.234070945
Piptostigma sp.	Piptostigma	Kamdem, N.	296	1	6	2015	Cameroon	South	Ngovayang	10.57885744	3.234070945
Piptostigma sp.	Piptostigma	Kamdem, N.	544	4	6	2017	Cameroon	South-West	Nguti	9.491191981	5.356306024
Piptostigma sp.	Piptostigma	Kenfack, D.	1604	20	2	2002	Cameroon	Littoral	Nkam Yingui Bataba through logging road transect E8 PE80	10.240222	4.537909
Piptostigma sp.	Piptostigma	Sainge, M.	581	21	6	2000	Cameroon	South-West	Korup National Park Ndian	8.8666666667	5.0666666667
Piptostigma sp.	Piptostigma	Sainge, M.	880	22	9	2001	Cameroon	South-West	Kupe-Muenenguba Edip forest ca 10 km west of Edip Village Nyasoso	9.6809	4.8236
Piptostigma sp.	Piptostigma	Thomas, D.W.	10002	20	3	1994	Cameroon	South-West	Babong-Baro Road from Nguti after Osiayip village	9.3	5.26666
Piptostigma sp.	Piptostigma	Thomas, D.W.	10009	16	2	1994	Cameroon	South-West	Korup National Park	8.86666	5.00833
Piptostigma sp.	Piptostigma	Thomas, D.W.	10553	12	3	1995	Cameroon	South-West	Nta Ali FR	9.5167	5.5833
Piptostigma sp.	Piptostigma	Thomas, D.W.	10566	12	3	1995	Cameroon	South-West	Nta Ali FR	9.5167	5.5833
Piptostigma sp.	Piptostigma	van Andel, T.R.	3706	20	6	2001	Cameroon	South-West	Cameroon Mountain	9.0098333333	4.1271666667
Piptostigma submontanum Ghogue. Sonké & Couvreur	Piptostigma	Cheek, M.	9177	2	12	1998	Cameroon	South-West	Edip to Kodmin ca 1 hour's walk	9.6666666667	4.9666666667
Piptostigma submontanum Ghogue. Sonké & Couvreur	Piptostigma	Couvreur, T.L.P.	625	15	2	2013	Cameroon	Littoral	Ebo Forest Reserve Djuma camp Djashaka trail	10.252467	4.360486
Piptostigma submontanum Ghogue. Sonké & Couvreur	Piptostigma	Gosline, W.G.	198	21	11	1998	Cameroon	South-West	Mount Kupe Kodmin	9.6833333333	4.9666666667
Piptostigma submontanum Ghogue. Sonké & Couvreur	Piptostigma	Gosline, W.G.	256	11	12	1999	Cameroon	South-West	Abang road and then right to forest	9.7313333333	4.9331666667
Piptostigma submontanum Ghogue. Sonké & Couvreur	Piptostigma	Letouzey, R.	14535	23	3	1976	Cameroon	South-West	Entre Lokando (900m) et Dikome Balue (1200m) 30 km NNW-Kumba	9.28	4.85
Piptostigma submontanum Ghogue. Sonké & Couvreur	Piptostigma	Thomas, D.W.	10496	22	2	1995	Cameroon	South-West	Rumpi Hills near Madie River	9.12323	4.94867
Polyceratocarpus microtrichus (Engl. & Diels) Ghesq. ex Pellegr.	Polyceratocarpus	Bos, J.J.	6679	1	4	1970	Cameroon	South	20km SE of Kribi route minière E of Mt Eléphant	10.0333333333	2.7833333333
Polyceratocarpus microtrichus (Engl. & Diels) Ghesq. ex Pellegr.	Polyceratocarpus	Droissart, V.	1881	8	6	2015	Cameroon	South	Ngovayang	10.575131	3.25973203
Polyceratocarpus microtrichus (Engl. & Diels) Ghesq. ex Pellegr.	Polyceratocarpus	Ekema, S.N.	950	5	5	1994	Cameroon	South-West	Mokoko Forest Reserve Dikome	9.0333	4.48
Polyceratocarpus microtrichus (Engl. & Diels) Ghesq. ex Pellegr.	Polyceratocarpus	Watts, J.	627	22	3	1993	Cameroon	South-West	Mokoko Forest Reserve ca 6 km W of Mundongo	9.083	4.43
Polyceratocarpus microtrichus (Engl. & Diels) Ghesq. ex Pellegr.	Polyceratocarpus	Zenker, G.A.	478	1	12	1913	Cameroon	South	Bipindi	10.42	3.08
Polyceratocarpus microtrichus (Engl. & Diels) Ghesq. ex Pellegr.	Polyceratocarpus	Zenker, G.A.	2899	1	1	1904	Cameroon	South	Bipindi	10.42	3.08
Polyceratocarpus microtrichus (Engl. & Diels) Ghesq. ex Pellegr.	Polyceratocarpus	Zenker, G.A.	3270	1	1	1907	Cameroon	South	Bipindi	10.42	3.08
Polyceratocarpus microtrichus (Engl. & Diels) Ghesq. ex Pellegr.	Polyceratocarpus	Zenker, G.A.	3753	1	1	1908	Cameroon	South	Bipindi	10.4166666666667	3.08333333333333
Polyceratocarpus microtrichus (Engl. & Diels) Ghesq. ex Pellegr.	Polyceratocarpus	Zenker, G.A.	4399	1	1	1912	Cameroon	South	Bipindi	10.4166666666667	3.08333333333333
Polyceratocarpus parviflorus (Baker f.) Ghesq.	Polyceratocarpus	Achoundong, G.	1332	8	6	1985	Cameroon	South-West	43 km SE of Mamfe Kendem collines	9.66	5.72727
Polyceratocarpus parviflorus (Baker f.) Ghesq.	Polyceratocarpus	Asonganyi, J.N.	711	18	1	1984	Cameroon	Littoral	At Tissongo 16 km EES of Mouanko	9.90923	3.535812
Polyceratocarpus parviflorus (Baker f.) Ghesq.	Polyceratocarpus	Bos, J.J.	6684	2	4	1970	Cameroon	South	ca 45km from Kribi ca 8km N of Lolodorf road Forest towards Lokoundje R	10.25	3.1
Polyceratocarpus parviflorus (Baker f.) Ghesq.	Polyceratocarpus	Cable, S.	2721	30	5	1996	Cameroon	South-West	Kupe village	9.71666666666667	4.78333333333333
Polyceratocarpus parviflorus (Baker f.) Ghesq.	Polyceratocarpus	Cheek, M.	8244	27	4	1996	Cameroon	South-West	Ekundu Kundu	8.88333333333333	5.15
Polyceratocarpus parviflorus (Baker f.) Ghesq.	Polyceratocarpus	Chevalier, A.J.B.	33421	1	6	1917	Cameroon	South-West	Mujuka	9.41	4.29
Polyceratocarpus parviflorus (Baker f.) Ghesq.	Polyceratocarpus	Couvreur, T.L.P.	515	18	10	2013	Cameroon	South-West	on trail trough palm oil plantation 3 km before lava flow and Seme Beach hotel when coming from Limbe	9.077706	4.066893
Polyceratocarpus parviflorus (Baker f.) Ghesq.	Polyceratocarpus	Couvreur, T.L.P.	623	14	2	2014	Cameroon	Littoral	Ebo Wildlife Reserve Djuma permanent camp On Djuma-Djuma trail	10.23932	4.343034
Polyceratocarpus parviflorus (Baker f.) Ghesq.	Polyceratocarpus	Couvreur, T.L.P.	632	16	2	2013	Cameroon	Littoral	Ebo Wildlife Reserve Djuma permanent camp On transect 5	10.237009	4.339112
Polyceratocarpus parviflorus (Baker f.) Ghesq.	Polyceratocarpus	Couvreur, T.L.P.	645	19	6	2014	Cameroon	Littoral	Mambe Massif above Boga village 100 km along road from Yaoundé to Edea	10.775267	3.90189
Polyceratocarpus parviflorus (Baker f.) Ghesq.	Polyceratocarpus	Couvreur, T.L.P.	1032	2	4	2016	Cameroon	South-West	Mount Cameroon National Park Bakinguili trail above Bakinguili village	9.050804	4.088203
Polyceratocarpus parviflorus (Baker f.) Ghesq.	Polyceratocarpus	Couvreur, T.L.P.	1036	2	4	2016	Cameroon	South-West	Mount Cameroon National Park Bakinguili trail above Bakinguili village	9.057231	4.094284
Polyceratocarpus parviflorus (Baker f.) Ghesq.	Polyceratocarpus	Droissart, V.	1221	6	3	2012	Cameroon	South-West	Parc National de Korup Mt Yuhan entre 700 et 850 m Forêt mature de terre ferme transition plaine-submontagnard	8.8604100	5.1568400
Polyceratocarpus parviflorus (Baker f.) Ghesq.	Polyceratocarpus	Elad, M.	86	25	1	1995	Cameroon	South-West	Below Kupe rock near Esense river	9.6833	4.7833
Polyceratocarpus parviflorus (Baker f.) Ghesq.	Polyceratocarpus	Gentry, A.H.	52771	11	11	1985	Cameroon	South-West	Trail to Kourup National Park 2 km W of Kondotiti- Mundemba Road 4 km N of bridge over Ilor River	9.1166667	5.25
Polyceratocarpus parviflorus (Baker f.) Ghesq.	Polyceratocarpus	Gereau, R.E.	5174	28	2	1993	Cameroon	South-West	11 km NW of Mundemba on Ekundu Kundu road	8.8666666667	5.0166666667
Polyceratocarpus parviflorus (Baker f.) Ghesq.	Polyceratocarpus	Gosline, W.G.	236	28	11	1999	Cameroon	South-West	Kupe village	9.6883	4.7783
Polyceratocarpus parviflorus (Baker f.) Ghesq.	Polyceratocarpus	Gosline, W.G.	237	28	11	1999	Cameroon	South-West	Kupe village	9.6883	4.7783
Polyceratocarpus parviflorus (Baker f.) Ghesq.	Polyceratocarpus	Letouzey, R.	12663	9	1	1974	Cameroon	Littoral	Au SE du Lac Tisongo (35 km SW Edéa)	9.90923	3.535812
Polyceratocarpus parviflorus (Baker f.) Ghesq.	Polyceratocarpus	Letouzey, R.	14647	20	4	1976	Cameroon	South-West	Pres Kendonge (Reserve forestiere de Bakundu) 13km SSW Kumba	9.42	4.54
Polyceratocarpus parviflorus (Baker f.) Ghesq.	Polyceratocarpus	Mitani, M.	134	1	10	1983	Cameroon	South	Mvini à Campo	10.093531	2.376571
Polyceratocarpus parviflorus (Baker f.) Ghesq.	Polyceratocarpus	Ndam, N.	786	21	10	1993	Cameroon	South-West	Bomana-Koto Road c 500 m Bearing 305 deg towards Onge river	9.0167	4.3167
Polyceratocarpus parviflorus (Baker f.) Ghesq.	Polyceratocarpus	Nning, J.	338	16	4	1997	Cameroon	South-West	Along slope of hill towards Njonji Lake near 1st plot	9.00	4.1167
Polyceratocarpus parviflorus (Baker f.) Ghesq.	Polyceratocarpus	Parren, M.P.E.	190	1	8	1996	Cameroon	South	ca 7 km NE of Ebom	10.75	3.1166666667
Polyceratocarpus parviflorus (Baker f.) Ghesq.	Polyceratocarpus	Sainge, M.	328	6	2	2000	Cameroon	South-West	Ndian Rumpi hills along trail ca 20 km SW from Iyombo village to Meka Primary forest	8.8666666667	5.0666666667
Polyceratocarpus parviflorus (Baker f.) Ghesq.	Polyceratocarpus	Sainge, M.	583	21	6	2000	Cameroon	South-West	Korup National Park Ndian	8.8666666667	5.0666666667
Polyceratocarpus parviflorus (Baker f.) Ghesq.	Polyceratocarpus	Thomas, D.W.	4785	12	4	1985	Cameroon	South-West	Korup National Park collected between the Ndian River at Pamol field and 25km on transect "P"	8.8333333	5.0166667
Polyceratocarpus parviflorus (Baker f.) Ghesq.	Polyceratocarpus	Thomas, D.W.	6143	24	6	1986	Cameroon	Littoral	Lake Tissongo primary forest on sandy soil and seasonally flooded swamp forest	9.9	3.58333
Polyceratocarpus parviflorus (Baker f.) Ghesq.	Polyceratocarpus	Thomas, D.W.	6866	1	3	1987	Cameroon	South-West	Korup National Park	8.8333333	5.0333333
Polyceratocarpus parviflorus (Baker f.) Ghesq.	Polyceratocarpus	Thomas, D.W.	7104	1	6	1987	Cameroon	South-West	Fabe road 5 km north of Mundemba Town	8.95	5.00
Polyceratocarpus parviflorus (Baker f.) Ghesq.	Polyceratocarpus	Thomas, D.W.	8106	10	6	1988	Cameroon	South-West	Korup National Park	8.7667	5.05
Polyceratocarpus parviflorus (Baker f.) Ghesq.	Polyceratocarpus	Thomas, D.W.	9737	9	10	1993	Cameroon	South-West	4 km W of the Idenau-Bomana road	9.016	4.28
Polyceratocarpus parviflorus (Baker f.) Ghesq.	Polyceratocarpus	van Andel, T.R.	3707	20	6	2001	Cameroon	South-West	Cameroon Mountain	9.0098333333	4.1271666667
Polyceratocarpus parviflorus (Baker f.) Ghesq.	Polyceratocarpus	van der Burgt, X.M.	675	22	3	2004	Cameroon	South-West	Korup National Park	8.8066666667	5.0116666667
Polyceratocarpus pellegrinii Le Thomas	Polyceratocarpus	Bos, J.J.	5049	15	7	1969	Cameroon	South	20 km From Kribi N of Lolodorf road (SFIA logging road)	10.05	3.0166666667
Polyceratocarpus pellegrinii Le Thomas	Polyceratocarpus	Couvreur, T.L.P.	1178	28	2	2018	Cameroon	Littoral	Mapubi 30 km before Edea on Yaoundé-Edea road On forestry road 5 km direction to Sanaga river	10.38824	3.84713
Polyceratocarpus pellegrinii Le Thomas	Polyceratocarpus	de Wilde, J.J.F.E	8718	27	12	1975	Cameroon	South	Ongongondjé Hill (Ambam)	11.28	2.38
Polyceratocarpus pellegrinii Le Thomas	Polyceratocarpus	Letouzey, R.	10248	26	3	1970	Cameroon	South	Colline au SE de Ndengué 15km S d'Ebolowa	11.12	2.78
Polyceratocarpus sp.	Polyceratocarpus	Couvreur, T.L.P.	1174	28	2	2018	Cameroon	Littoral	Mapubi 30 km before Edea on Yaoundé-Edea road On forestry road 5 km direction to Sanaga river	10.38918	3.84604
Polyceratocarpus sp.	Polyceratocarpus	Gentry, A.H.	52859	15	11	1985	Cameroon	South-West	Mt Cameroun south slope Coastal highway W of Victoria Transect 2	9.015155	4.076254
Polyceratocarpus sp.	Polyceratocarpus	Kamdem, N.	162	13	12	2013	Cameroon	South	Aloum	10.7065955176949	2.78868533670902
Polyceratocarpus sp.	Polyceratocarpus	Kamdem, N.	178	5	11	2014	Cameroon	Littoral	Olombé	9.95795083232223	3.59089289791882
Polyceratocarpus sp.	Polyceratocarpus	Kamdem, N.	179	5	11	2014	Cameroon	Littoral	Olombé	9.94495133869349	3.59624558128416
Polyceratocarpus sp.	Polyceratocarpus	Kamdem, N.	494	28	4	2017	Cameroon	Central	Ngoro	11.25420897	5.085845981
Sirdavidia solannona Couvreur & Sauquet	Sirdavidia	Letouzey, R.	12405	17	12	1973	Cameroon	Littoral	near Nkak Ndjok (ca Mapubi) 30 km ENE Edea	10.4333333333	3.8333333333
Sphaerocoryne gracilipes (Benth.) X.Guo & R.M.Kaunders	Sphaerocoryne	Annet, E.	461	28	6	1918	Cameroon	South	Route de Bipindi à Dihani	10.05	3.3
Sphaerocoryne gracilipes (Benth.) X.Guo & R.M.Kaunders	Sphaerocoryne	Bos, J.J.	3077	14	10	1968	Cameroon	South	N bank of Lobé river above Gr Batanga ferry ca. 9km S of Kribi	9.893822	2.876492
Sphaerocoryne gracilipes (Benth.) X.Guo & R.M.Kaunders	Sphaerocoryne	Bos, J.J.	3602	11	1	1969	Cameroon	South	ca 9 km S of Kribi Lobe R bank E of Gr Batanga ferry	9.9	2.8666666667
Sphaerocoryne gracilipes (Benth.) X.Guo & R.M.Kaunders	Sphaerocoryne	Bos, J.J.	4180	20	3	1969	Cameroon	South	Lobé R mouth 7 km S of Kribi	9.9	2.8833333333
Sphaerocoryne gracilipes (Benth.) X.Guo & R.M.Kaunders	Sphaerocoryne	Bos, J.J.	4655	27	5	1969	Cameroon	South	10 km From Kribi Lolodorf road	9.9666666667	2.9666666667
Sphaerocoryne gracilipes (Benth.) X.Guo & R.M.Kaunders	Sphaerocoryne	Bos, J.J.	5264	29	8	1969	Cameroon	South	Ndoumalé 11 km S of Kribi	9.9	2.8666666667
Sphaerocoryne gracilipes (Benth.) X.Guo & R.M.Kaunders	Sphaerocoryne	Cable, S.	3526	2	7	1996	Cameroon	South-West	Nyasoso	9.6897	4.8469
Sphaerocoryne gracilipes (Benth.) X.Guo & R.M.Kaunders	Sphaerocoryne	Couvreur, T.L.P.	617	13	2	2014	Cameroon	Littoral	Ebo Wildlife Reserve Djuma permanent camp On Djashaka trail	10.241625	4.355149
Sphaerocoryne gracilipes (Benth.) X.Guo & R.M.Kaunders	Sphaerocoryne	Couvreur, T.L.P.	633	16	2	2013	Cameroon	Littoral	Ebo Wildlife Reserve Djuma permanent camp On transect 5	10.23661	4.338078
Sphaerocoryne gracilipes (Benth.) X.Guo & R.M.Kaunders	Sphaerocoryne	Couvreur, T.L.P.	1001	25	3	2016	Cameroon	South-West	Bayang Mbo Wildlife Sanctuary after Mbu river	9.501096	5.351374
Sphaerocoryne gracilipes (Benth.) X.Guo & R.M.Kaunders	Sphaerocoryne	Couvreur, T.L.P.	1043	3	4	2016	Cameroon	South-West	Mount Cameroon National Park on the Bomona trail behind Bomona village 10 km NW from Idenau	9.090902	4.295493
Sphaerocoryne gracilipes (Benth.) X.Guo & R.M.Kaunders	Sphaerocoryne	Maitland, T.D.	536	1	3	1929	Cameroon	South-West	Buea area at Bolifamba	9.3032	4.1396
Sphaerocoryne gracilipes (Benth.) X.Guo & R.M.Kaunders	Sphaerocoryne	Nning, J.	175	30	1	1997	Cameroon	South-West	Etome	9.1167	4.05
Sphaerocoryne gracilipes (Benth.) X.Guo & R.M.Kaunders	Sphaerocoryne	Nning, J.	362	17	4	1997	Cameroon	South-West	Njonji	9.02	4.08
Sphaerocoryne gracilipes (Benth.) X.Guo & R.M.Kaunders	Sphaerocoryne	Onana, J.M.	3612	16	2	2006	Cameroon	South-West	Sousi Forest	10.6125	6.36861111111111
Sphaerocoryne gracilipes (Benth.) X.Guo & R.M.Kaunders	Sphaerocoryne	Tchouto Mbatchou, G.P.	248	3	7	1992	Cameroon	South-West	1923 lava flow	9.00	4.2167
Sphaerocoryne gracilipes (Benth.) X.Guo & R.M.Kaunders	Sphaerocoryne	Tchouto Mbatchou, G.P.	629	24	3	1993	Cameroon	South-West	Bonja village	9.1	4.4667
Sphaerocoryne gracilipes (Benth.) X.Guo & R.M.Kaunders	Sphaerocoryne	Tchouto Mbatchou, G.P.	1372	26	4	1996	Cameroon	South-West	Disturbed forest Bomana and Koto II	9.05	4.3
Sphaerocoryne gracilipes (Benth.) X.Guo & R.M.Kaunders	Sphaerocoryne	Tchouto Mbatchou, G.P.	3400	16	8	2002	Cameroon	South	Campo-Ma'an area Bibabimvoto	9.9505555556	2.2827777778
Sphaerocoryne gracilipes (Benth.) X.Guo & R.M.Kaunders	Sphaerocoryne	Tekwe, C.F.	21	20	2	1992	Cameroon	South-West	Isobe 1922 Lava Flow	9.00	4.2167
Sphaerocoryne gracilipes (Benth.) X.Guo & R.M.Kaunders	Sphaerocoryne	Thomas, D.W.	4445	6	3	1985	Cameroon	South-West	Mount above small Koto village	9.1	4.3
Sphaerocoryne gracilipes (Benth.) X.Guo & R.M.Kaunders	Sphaerocoryne	Thomas, D.W.	5727	10	3	1986	Cameroon	South-West	Korup National Park	8.85	5.0167
Sphaerocoryne gracilipes (Benth.) X.Guo & R.M.Kaunders	Sphaerocoryne	Thomas, D.W.	7858	25	5	1988	Cameroon	South-West	Korup National Park	8.95	5.3333333
Sphaerocoryne gracilipes (Benth.) X.Guo & R.M.Kaunders	Sphaerocoryne	Thomas, D.W.	9767	7	11	1993	Cameroon	South-West	West bank of the Onge River	8.9667	4.2833
Sphaerocoryne gracilipes (Benth.) X.Guo & R.M.Kaunders	Sphaerocoryne	Thomas, D.W.	10099	26	5	1994	Cameroon	South-West	Mokoko	9.0333	4.4167
Sphaerocoryne gracilipes (Benth.) X.Guo & R.M.Kaunders	Sphaerocoryne	van Andel, T.R.	4095	2	10	2001	Cameroon	South	Campo-Ma'an area	9.8666666667	2.2833333333
Sphaerocoryne gracilipes (Benth.) X.Guo & R.M.Kaunders	Sphaerocoryne	Zenker, G.A.	360	1	5	1913	Cameroon	South	Bipindi	10.4166666667	3.0833333333
Sphaerocoryne gracilipes (Benth.) X.Guo & R.M.Kaunders	Sphaerocoryne	Zenker, G.A.	516	1	4	1914	Cameroon	South	Bipindi	10.4166666667	3.0833333333
Sphaerocoryne gracilipes (Benth.) X.Guo & R.M.Kaunders	Sphaerocoryne	Zenker, G.A.	1715	1	1	1898	Cameroon	South	Bipindi	10.4166666667	3.0833333333
Sphaerocoryne gracilipes (Benth.) X.Guo & R.M.Kaunders	Sphaerocoryne	Zenker, G.A.	3753	1	1	1908	Cameroon	South	Bipindi	10.25	3.05
Toussaintia hallei Le Thomas	Toussaintia	de Kruif, A.P.M.	871	7	12	1982	Cameroon	East	ca 30 km NW of Moloundou	15.0833333333	2.25
Uvaria afzelii Scott-Elliot	Uvaria	Letouzey, R.	14016	11	7	1975	Cameroon	North-West	Nser et Banji 50 km N Wum	10.123724	6.854367
Uvaria angolensis Welw. ex Oliv.	Uvaria	Breteler, F.J.	432	7	10	1960	Cameroon	North	Wakwa	13.5833333333	7.2333333333
Uvaria angolensis Welw. ex Oliv.	Uvaria	Cheek, M.	8307	2	5	1996	Cameroon	Central	Yaoundé Mt Eloumden path from foot of mountain (ca 800 m) on Mendong side	11.433259	3.816667
Uvaria angolensis Welw. ex Oliv.	Uvaria	de Wilde, J.J.F.E	2579	11	5	1964	Cameroon	West	ca. 6 km NE of Bangangte	10.52	5.15
Uvaria angolensis Welw. Ex Oliv.	Uvaria	de Wilde, W.J.J.O	2564	10	5	1964	Cameroon	West	Baleng (Bafoussam)	10.42	5.52
Uvaria angolensis Welw. ex Oliv.	Uvaria	de Wilde, W.J.J.O	4361	30	11	1964	Cameroon	North	Near craterlake 'Lac Tison' ca 12 km SE of Ngaoundéré	13.5833333333	7.25
Uvaria angolensis Welw. ex Oliv.	Uvaria	Fotius, G.	2655	11	6	1977	Cameroon	Adamawa	36 km W de Ngaoundéré	13.58	7.32
Uvaria angolensis Welw. Ex Oliv.	Uvaria	Fotius, G.	2738	21	7	1977	Cameroon	Adamawa	Réserve forestière de Ngaoundéré	13.58	7.32
Uvaria angolensis Welw. ex Oliv.	Uvaria	Huber, H.F.J.	982	21	2	1987	Cameroon	South	Rocher de Ako'okas 26 km southeast of Ebolowa	11.28	2.7
Uvaria angolensis Welw. ex Oliv.	Uvaria	Leeuwenberg, A.J.M.	10160	7	7	1972	Cameroon	West	Mme Vilatte plantations caOca 5km from Foumbot	10.6166667	5.55
Uvaria angolensis Welw. Ex Oliv.	Uvaria	Letouzey, R.	5831	18	9	1963	Cameroon	Central	Sangbe (Tibati)	12.47	6.05
Uvaria angolensis Welw. Ex Oliv.	Uvaria	Letouzey, R.	7486	22	7	1966	Cameroon	Adamawa	Beleldibi (35 km au SSE de Ngaoundéré)	13.58	7.32
Uvaria angolensis Welw. Ex Oliv.	Uvaria	Letouzey, R.	7829	9	9	1966	Cameroon	Central	Pentes orientales du mont Yangba (1473m) près Nyafianga (42km NNE de Bafia)	11.355823	5.132386
Uvaria angolensis Welw. Ex Oliv.	Uvaria	Letouzey, R.	8565	9	6	1967	Cameroon	Adamawa	Pentes NO de l'Hoséré Banyo entre 1100 et 1400m	11.82	6.75
Uvaria angolensis Welw. ex Oliv.	Uvaria	Maitland, T.D.	1568	1	6	1931	Cameroon	North-West	Bamenda Lakka	10.17	5.93
Uvaria angolensis Welw. ex Oliv.	Uvaria	Mildbraed, G.W.J.	9224	1	1	1914	Cameroon	East	Kumbe	14.383	6.000
Uvaria angolensis Welw. ex Oliv.	Uvaria	Nkongmeneck, B.A.	310	23	4	1982	Cameroon	Central	Près Nyafianga à 46 km SW de Linté	11.355823	5.132386
Uvaria angolensis Welw. ex Oliv.	Uvaria	Tchouto Mbatchou, G.P.	3064	22	2	2000	Cameroon	South	Campo-Ma'an area Mabiogo	9.8675	2.2802777778
Uvaria anisotricha (Le Thomas) Couvreur	Uvaria	Cheek, M.	8950	20	1	1998	Cameroon	South-West	Monkey forest descending to waterfall at Ndip	9.7	5.00
Uvaria anisotricha (Le Thomas) Couvreur	Uvaria	Couvreur, T.L.P.	959	10	1	2016	Cameroon	South-West	Rumpi mountains forest trail ca 5 km after Dikome Balue village ca 40 km north of Kumba	9.239138	4.93345
Uvaria anisotricha (Le Thomas) Couvreur	Uvaria	Gosline, W.G.	147	16	11	1998	Cameroon	South-West	Kodmin	9.6666666667	5.00
Uvaria anisotricha (Le Thomas) Couvreur	Uvaria	Tekwe, C.F.	49	7	4	1992	Cameroon	South-West	Above Upper Baondo	9.15	4.0667
Uvaria anonoides Baker f.	Uvaria	Couvreur, T.L.P.	1208	6	3	2019	Cameroon	East	60 km south of Yokadouma 5 km south of Maséa village	14.849111	3.107342
Uvaria anonoides Baker f.	Uvaria	Tchouto Mbatchou, G.P.	548	20	3	1993	Cameroon	South-West	Munyenge "trouble" village between liwenyi and Bonja	9.0833	4.4167
Uvaria baumannii Engl. & Diels	Uvaria	Elad, M.	1535	18	4	2002	Cameroon	South	Campo-Ma'an area Ipono	9.8411111111	2.3327777778
Uvaria baumannii Engl. & Diels	Uvaria	Letouzey, R.	5584	9	8	1963	Cameroon	East	A 14 km de Ntan (80 km ENE de Lomie)	15.13	2.7
Uvaria baumannii Engl. & Diels	Uvaria	Letouzey, R.	10494	4	3	1971	Cameroon	East	Prairies 10 km à l'E de Kinsassa village situé à 65 km au NNE de Moloundou par route Yokadouma	15.4765	2.6146
Uvaria baumannii Engl. & Diels	Uvaria	Mukete, W.	47	1	7	1996	Cameroon	South-West	Munyenge	9.0833	4.4167
Uvaria baumannii Engl. & Diels	Uvaria	Tchouto Mbatchou, G.P.	3238	23	4	2001	Cameroon	South	Campo-Ma'an area Mamelles Massif	9.944759	2.55652
Uvaria baumannii Engl. & Diels	Uvaria	Tchouto Mbatchou, G.P.	3404	16	8	2002	Cameroon	South	Campo-Ma'an area Bibabimvoto	9.9505555556	2.2827777778
Uvaria bipindensis Engl.	Uvaria	Bos, J.J.	4794	10	6	1969	Cameroon	South	20km from Kribi N of Lolodorf road (SFIA logging road)	10.05	3.00
Uvaria bipindensis Engl.	Uvaria	Brenan, J.P.M.	9445	16	3	1948	Cameroon	South-West	Banga Southern Bakundu FR	9.3508	4.4874
Uvaria bipindensis Engl.	Uvaria	Couvreur, T.L.P.	662	20	6	2014	Cameroon	Littoral	Mambe Massif above Boga village 100 km along road from Yaoundé to Edea	10.772346	3.901006
Uvaria bipindensis Engl.	Uvaria	Couvreur, T.L.P.	673	11	2	2015	Cameroon	South	Campo Ma'an National Park 11 km on trail from Ebinanemeyong village on road 7 km from Nyabessan to Campo town	10.336466	2.4823
Uvaria bipindensis Engl.	Uvaria	Couvreur, T.L.P.	1179	28	2	2018	Cameroon	Littoral	Mapubi 30 km before Edea on Yaoundé-Edea road On forestry road 5 km direction to Sanaga river	10.38516	3.84755
Uvaria bipindensis Engl.	Uvaria	Etuge, M.	4504	9	11	2001	Cameroon	South-West	Jocteh Andie-Muen	9.71638870239257	5.1066665649414
Uvaria bipindensis Engl.	Uvaria	Letouzey, R.	12660	9	1	1974	Cameroon	Littoral	Au SE du Lac Tisongo (35 km SW Edéa)	9.90923	3.535812
Uvaria bipindensis Engl.	Uvaria	Tchouto Mbatchou, G.P.	53	18	3	2001	Cameroon	South	Campo-Ma'an area Onoyong	10.6969444444	2.5275
Uvaria bipindensis Engl.	Uvaria	Zenker, G.A.	1116	1	1	1896	Cameroon	South	Bipindi	10.42	3.08
Uvaria buchholzii Engl. & Diels	Uvaria	Buchholz, R.W.	103	28	6	1874	Cameroon	West	Balong	10.42	5.52
Uvaria buchholzii Engl. & Diels	Uvaria	Cheek, M.	3014	11	7	1990	Cameroon	South-West	Limbe Mt Etinde above Mpanja	9.174	4.087
Uvaria buchholzii Engl. & Diels	Uvaria	Letouzey, R.	12190	29	3	1973	Cameroon	East	Rocher Ekok Edanbawa à 110 km au SW de Yokadouma	14.4833	2.81667
Uvaria buchholzii Engl. & Diels	Uvaria	Zenker, G.A.	547	1	1	1914	Cameroon	South	Bipindi	10.4166666666667	3.08333333333333
Uvaria buchholzii Engl. & Diels	Uvaria	Zenker, G.A.	597	1	4	1914	Cameroon	South	Bipindi	10.4166666667	3.0833333333
Uvaria buchholzii Engl. & Diels	Uvaria	Zenker, G.A.	4926	1	1	1913	Cameroon	South	Bipindi	10.42	3.08
Uvaria buchholzii Engl. & Diels	Uvaria	Zenker, G.A.		1	4	1914	Cameroon	South	Bipindi	10.42	3.08
Uvaria chamae P. Beauv.	Uvaria	Aubréville, A.	628	19	1	1946	Cameroon	Central	Koro (Goré)	11.48	4.47
Uvaria chamae P. Beauv.	Uvaria	Fotius, G.	1995	17	5	1974	Cameroon	Far-North	Ziver	13.77	10.86
Uvaria chamae P. Beauv.	Uvaria	Fotius, G.	2173	25	7	1974	Cameroon	North	Mango	13.25	8.42
Uvaria chamae P. Beauv.	Uvaria	Geerling, C.	5666	26	8	1976	Cameroon	Far-North	Mogode-Rhumsiki	13.5833333333	10.5833333333
Uvaria chamae P. Beauv.	Uvaria	Jacques-Félix, H.	3582	1	4	1939	Cameroon		Swa
Uvaria chamae P. Beauv.	Uvaria	Letouzey, R.	1494	1	1	1959	Cameroon
Uvaria chamae P. Beauv.	Uvaria	Letouzey, R.	11695	5	12	1995	Cameroon	North	Parc National de la Bénoué Près du campement du buffle noir	13.8318	8.1227
Uvaria chamae P. Beauv.	Uvaria	Letouzey, R.	13994	9	7	1975	Cameroon	North-West	Piste Munka (=Munkep) 45km NNW Wum	9.95	6.7333333333
Uvaria chamae P. Beauv.	Uvaria	Letouzey, R.	13999	9	7	1975	Cameroon	North-West	Munka (=Munkep) 45km NNW Wum	9.95	6.7333333333
Uvaria chamae P. Beauv.	Uvaria	Nning, J.	359	17	4	1997	Cameroon	South-West	Njonji	9.0333	4.1333
Uvaria chamae P. Beauv.	Uvaria	Saxer, A.	512	17	10	1955	Cameroon	Far-North	Soulédé (Ngoumbo)	13.92	10.76
Uvaria chamae P. Beauv.	Uvaria	van der Zon, A.P.M.	2542	5	3	1985	Cameroon	North	Parc national de Faro Campement	12.8166666667	8.3666666667
Uvaria chamae P. Beauv.	Uvaria	Wit, P.	2955	4	10	1974	Cameroon	North	Benoué National Park near Buffle Noir Camp	13.8333333333	8.1166666667
Uvaria comperei Le Thomas	Uvaria	Achoundong, G.	786			1984	Cameroon	Littoral	Lac Ossa Nord Dizangue	10.032046	3.848244
Uvaria comperei Le Thomas	Uvaria	Achoundong, G.	790			1984	Cameroon	Littoral	Lac Ossa Nord Dizangue	10.032046	3.848244
Uvaria heterotricha Pellegr.	Uvaria	Cable, S.	2500	21	5	1996	Cameroon	South-West	Kupe village	9.6943	4.7633
Uvaria heterotricha Pellegr.	Uvaria	Cable, S.	2674	28	5	1996	Cameroon	South-West	Kupe village	9.7003	4.78333333333333
Uvaria heterotricha Pellegr.	Uvaria	Cable, S.	3344	26	6	1996	Cameroon	South-West	Mbule	9.6737	4.8043
Uvaria heterotricha Pellegr.	Uvaria	Cable, S.	3459	1	7	1996	Cameroon	South-West	Nyasoso	9.7	4.86666666666667
Uvaria heterotricha Pellegr.	Uvaria	Cable, S.	3558	3	7	1996	Cameroon	South-West	Second trail to summit along road to Mbulle from Nyasoso	9.6815	4.8137
Uvaria heterotricha Pellegr.	Uvaria	Cable, S.	3809	15	7	1996	Cameroon	South-West	Kupe village	9.71666666666667	4.78333333333333
Uvaria heterotricha Pellegr.	Uvaria	Cheek, M.	7457	23	10	1995	Cameroon	South-West	Nyasoso	9.6917	4.8333
Uvaria heterotricha Pellegr.	Uvaria	Cheek, M.	8863	17	1	1998	Cameroon	South-West	Bakossi Mt Kodmin 05km on road to Muawhojun	9.6833	4.9833
Uvaria heterotricha Pellegr.	Uvaria	Etuge, M.	1819	26	3	1996	Cameroon	South-West	Nyasoso	9.6833333333	4.8333333333
Uvaria heterotricha Pellegr.	Uvaria	Etuge, M.	2092	3	6	1996	Cameroon	South-West	Nyasoso	9.6833333333	4.8166666667
Uvaria heterotricha Pellegr.	Uvaria	Etuge, M.	2659	8	7	1996	Cameroon	South-West	Kupe village	9.7083333333	4.7791666667
Uvaria heterotricha Pellegr.	Uvaria	Gosline, W.G.	83	5	2	1998	Cameroon	South-West	Pool at summit of waterfall	9.7166667	4.9666667
Uvaria heterotricha Pellegr.	Uvaria	Keay, R.W.J.	297	11	7	1996	Cameroon	South-West	Kupe village	9.71666666666667	4.78333333333333
Uvaria heterotricha Pellegr.	Uvaria	Leeuwenberg, A.J.M.	9249	20	1	1972	Cameroon	South-West	km 2 Essosong Estate-Kola N side of Mount Koupé	9.7333333	4.85
Uvaria heterotricha Pellegr.	Uvaria	Letouzey, R.	14586	25	3	1976	Cameroon	South-West	Monts Rumpi entre Dikome Balue (1200 m ) et Ifanga Nalende (650 m)	9.2333333333	4.9
Uvaria heterotricha Pellegr.	Uvaria	Ryan, P.	355	28	5	1996	Cameroon	South-West	Kupe village	9.69	4.76
Uvaria heterotricha Pellegr.	Uvaria	Thomas, D.W.	10504	22	2	1995	Cameroon	South-West	Rumpi Hills near Madie River	9.12323	4.94867
Uvaria klaineana Engl. & Diels	Uvaria	Satabié, B.	954	1	1	1992	Cameroon	South	Massif des Mamelles 25 km NE Campo Nyabessan	9.95332	2.575815
Uvaria mollis Engl& Diels	Uvaria	Bates, G.L.	1818	31	3	1921	Cameroon	East	Bitya near R Ja Nsolo	12.37	3.02
Uvaria mollis Engl& Diels	Uvaria	Zenker, G.A.	3				Cameroon	Central	Yaoundé	11.52	3.87
Uvaria mollis Engl& Diels	Uvaria	Zenker, G.A.	249	1	1	1890	Cameroon	Central	Yaoundé	11.52	3.87
Uvaria mollis Engl& Diels	Uvaria	Zenker, G.A.	475	1	1	1913	Cameroon
Uvaria muricata Pierre ex Engl. & Diels.	Uvaria	Nkongmeneck, B.A.	954	21	1	1985	Cameroon	South-West	Mont versant de Munyenge	9.256873	4.376241
Uvaria muricata Pierre ex Engl. & Diels. var. suaveolens (Louis ex Boutique) Le Thomas	Uvaria	Bos, J.J.	6652	31	3	1970	Cameroon	South	24 km from Kribi ca 3 km N of Lolodorf road	10.0833333	3.0333333
Uvaria muricata Pierre ex Engl. & Diels. var. suaveolens (Louis ex Boutique) Le Thomas	Uvaria	Breteler, F.J.	1977	20	10	1961	Cameroon	Central	Eloumden	11.4666666667	3.8333333333
Uvaria muricata Pierre ex Engl. & Diels. var. yalingensis Tisserant	Uvaria	Cheek, M.	10415	16	12	1999	Cameroon	South-West	Ndile waterfall below mission dispensary	9.7451666667	4.9193333333
Uvaria muricata Pierre ex Engl. & Diels. var. yalingensis Tisserant	Uvaria	de Wilde, W.J.J.O	2164	20	3	1964	Cameroon	Central	Ca 50km S of Badjob ca 60km SW Of Eséka Along the Njong-River	10.68	3.68
Uvaria muricata Pierre ex Engl. & Diels. var. yalingensis Tisserant	Uvaria	de Wilde, W.J.J.O	4049	24	11	1964	Cameroon	North	ca 15 km NE of Meiganga	14.25	6.6333333333
Uvaria muricata Pierre ex Engl. & Diels. var. yalingensis Tisserant	Uvaria	Letouzey, R.	6167	14	10	1963	Cameroon	Adamawa	Près Dota (route Meiganga-Baïbokoum à 85 km à vol d'oiseau de Meiganga)	14.93	6.97
Uvaria muricata Pierre ex Engl. & Diels. var. yalingensis Tisserant	Uvaria	Letouzey, R.	12936	21	10	1974	Cameroon	West	Massif du Mbapit (1988 m) 30 km SW Foumban Versant Sud	10.63	5.5
Uvaria obanensis Baker f.	Uvaria	Acworth, J.M.	182	23	4	1994	Cameroon	South-West	Ekombe-Mofako Mokoko Forest Reserve	9.0924	4.4771
Uvaria obanensis Baker f.	Uvaria	Bos, J.J.	5555	30	10	1969	Cameroon	South	9 km N of Kribi	9.9333333333	3.00
Uvaria obanensis Baker f.	Uvaria	Büsgen, M.	191	3	12	1908	Cameroon	South-West	Kumba	9.4333	4.6333
Uvaria obanensis Baker f.	Uvaria	Elad, M.	564	24	2	1997	Cameroon	South	Ebom	10.7333333333	3.1
Uvaria obanensis Baker f.	Uvaria	Mildbraed, G.W.J.	6135	25	7	1911	Cameroon	South	Bezirk Kribi Vorland mit einzeln Hügeln bei Adjab 25 km Grand batanga near Eduma and Bidue	9.92	2.93
Uvaria obanensis Baker f.	Uvaria	Thomas, D.W.	9802	7	11	1993	Cameroon	South-West	West bank of the Onge River	8.9667	4.2833
Uvaria osmantha Diels	Uvaria	Letouzey, R.	10556	10	3	1971	Cameroon	East	Prairie à 30 km WSW de Kinsasa village situé à 65 km NNE de Moloundou sur la route de Yokadouma	15.284	2.349
Uvaria osmantha Diels	Uvaria	Mildbraed, G.W.J.	4678	19	3	1911	Cameroon	East	Moloundou Jendi	15.366667	3.56
Uvaria osmantha Diels	Uvaria	Mildbraed, G.W.J.	4715	22	3	1911	Cameroon	East	Moloundou Jendi	15.366667	3.45
Uvaria poggei Engl. & Diels var. poggei	Uvaria	Harris, D.J.	6200	4	11	1998	Cameroon	East	Lobeke Reserve Terra firma forest 1 km east of Djangi Bai	15.7666666667	2.3166666667
Uvaria poggei Engl. & Diels var. poggei	Uvaria	Harris, D.J.	6528	24	11	1998	Cameroon	East	Lobeke Reserve 3-4 km north of Djembe road 5 km northeast of Bolu Bai	15.7833333333	2.2166666667
Uvaria scabrida Oliv.	Uvaria	Bos, J.J.	3164	28	10	1968	Cameroon	South	65 km S of Kribi Gr Batanga road	9.905053	2.892411
Uvaria scabrida Oliv.	Uvaria	Bos, J.J.	3353	21	11	1968	Cameroon	South	ca 5 km fom Kribi Ebolowa road	9.9333333	2.9166667
Uvaria scabrida Oliv.	Uvaria	Bos, J.J.	4518	13	5	1969	Cameroon	South	75 km from Kribi Ebolowa road	9.957681	2.898596
Uvaria scabrida Oliv.	Uvaria	Bos, J.J.	5011	4	7	1969	Cameroon	South	15 km from Kribi Ebolowa road Bidou II	10.00	2.85
Uvaria scabrida Oliv.	Uvaria	Bos, J.J.	5508	16	10	1969	Cameroon	South	13 km from Kribi Ebolowa road	10.9	2.85
Uvaria scabrida Oliv.	Uvaria	Braun, J.		1	1	1888	Cameroon		Kamerun
Uvaria scabrida Oliv.	Uvaria	Breteler, F.J.	2880	4	5	1962	Cameroon	Central	Village Nkolbisson 7km West of Yaoundé	11.45	3.8833333333
Uvaria scabrida Oliv.	Uvaria	Couvreur, T.L.P.	982	13	1	2016	Cameroon	South-West	on top of hill near Small Ekombe village 3 km after Kumba on road to Ekondo Titi town	9.376983	4.622905
Uvaria scabrida Oliv.	Uvaria	de Wilde, W.J.J.O	1199	10	11	1963	Cameroon	Central	Nkolbison	11.45	3.8833333333
Uvaria scabrida Oliv.	Uvaria	de Wilde, W.J.J.O	2273	1	4	1964	Cameroon	Central	N´Kolbisson	11.45	3.88
Uvaria scabrida Oliv.	Uvaria	Etuge, M.	1888	6	5	1996	Cameroon	South-West	Manja village Mundemba	8.91666666666667	4.98333333333333
Uvaria scabrida Oliv.	Uvaria	Hoshino, J.	417	19	4	1982	Cameroon
Uvaria scabrida Oliv.	Uvaria	Letouzey, R.	10251	26	3	1970	Cameroon	South	Ndengue (Ebolowa)	11.12	2.78
Uvaria scabrida Oliv.	Uvaria	Letouzey, R.	10599	4	4	1971	Cameroon	East	Ngoko (Moloundou)	16.048845	1.6742
Uvaria scabrida Oliv.	Uvaria	Letouzey, R.	14884	9	5	1976	Cameroon	Littoral	Tonde (Douala)	9.84	4.22
Uvaria scabrida Oliv.	Uvaria	Mann, G.	1433	1	1	1862	Cameroon	South-West	Cameroon River	9.5469	4.1402
Uvaria scabrida Oliv.	Uvaria	Meijer, D.	15270	26	3	1981	Cameroon	South	Sangmélima	11.98	2.93
Uvaria scabrida Oliv.	Uvaria	Mildbraed, G.W.J.	5300	20	5	1911	Cameroon	South	entre Dscha-Bogen near Mokumelos village	13.616146	3.155959
Uvaria scabrida Oliv.	Uvaria	Mpom, B.	544	4	5	1971	Cameroon	Central	Etuk Ebé (Yaoundé)	11.52	3.87
Uvaria scabrida Oliv.	Uvaria	Nkongmeneck, B.A.	348	26	11	1982	Cameroon	South	6 km W de Nyabessan	10.4	2.4
Uvaria scabrida Oliv.	Uvaria	Surville, N.	704	1	6	1955	Cameroon	South-West	Dibombari	9.66	4.18
Uvaria scabrida Oliv.	Uvaria	Tchouto Mbatchou, G.P.	2721	31	3	2000	Cameroon	South	Campo-Ma'an area Medjivini	10.3475	2.2988888889
Uvaria scabrida Oliv.	Uvaria	Tchouto Mbatchou, G.P.	2819	24	4	2000	Cameroon	South	Efoulan	10.5408333333	2.7488888889
Uvaria sp.	Uvaria	Asonganyi, J.N.	548	1	1	1982	Cameroon	Adamawa	A Minin 62 km north of Tibati	12.611237	6.983729
Uvaria sp.	Uvaria	Cheek, M.	13347	23	9	2006	Cameroon	North-West	Royal Forest of Bambalang immediately adjacent to village of Bambalang	10.53	5.89
Uvaria sp.	Uvaria	Couvreur, T.L.P.	679	11	2	2015	Cameroon	South	Campo Ma'an National Park 11 km on trail from Ebinanemeyong village on road 7 km from Nyabessan to Campo town	10.345398	2.483823
Uvaria sp.	Uvaria	Couvreur, T.L.P.	958	10	1	2016	Cameroon	South-West	Rumpi mountains forest trail ca 5 km after Dikome Balue village ca 40 km north of Kumba	9.239161	4.933503
Uvaria sp.	Uvaria	Elad, M.	407	10	11	1995	Cameroon	South	Ebom	10.7333333333	3.1333333333
Uvaria sp.	Uvaria	Ghogue, J.-P.	1527	28	3	2003	Cameroon	South-West	Ngolle 1 km N from Nyandong village other side of the river Ndebessong	9.56694412231445	4.97444438934326
Uvaria sp.	Uvaria	Kamdem, N.	161	13	12	2013	Cameroon	South	Aloum	10.7237780001014	2.79366779141128
Uvaria sp.	Uvaria	Kamdem, N.	416	13	3	2016	Cameroon	East	Somalomo	12.7565	3.33864
Uvaria sp.	Uvaria	Ndive, E.	2	20	8	1996	Cameroon	South-West	Limbe Botanic Garden	9.2	4.0167
Uvaria sp.	Uvaria	Nkongmeneck, B.A.	1599	13	3	1996	Cameroon	South	Ocean Dept Ebodje 42 km SSW of Kribi	9.8314	2.5638
Uvaria sp.	Uvaria	Sainge, M.	197	5	1	2000	Cameroon	South-West	Ndian KFDP Picked on ground Primary lowland forest
Uvaria sp.	Uvaria	Sainge, M.	465	6	5	2000	Cameroon	South-West	Korup National Park Ndian	8.8666666667	5.0666666667
Uvaria sp.	Uvaria	Sainge, M.	3030	16	5	2012	Cameroon	North-West	Collected in a forest 800 m to TROPEG plot 3	10.6046	6.8214
Uvaria sp.	Uvaria	Sonké, B.	574	22	8	1993	Cameroon	East	Réserve de faune de Dja	13.18	3.17
Uvaria sp.	Uvaria	Sonké, B.	5747	3	6	2011	Cameroon	East	Ngoum Parc National Mbam et Djerem	12.7922	5.8442
Uvaria sp.	Uvaria	Tchouto Mbatchou, G.P.	167	24	4	1992	Cameroon	South-West	North Base	9.2833	4.0167
Uvaria sp.	Uvaria	Tchouto Mbatchou, G.P.	1467	24	8	1996	Cameroon	Littoral	Babe island along the Sanaga river	10.89525	4.125441
Uvaria sp.	Uvaria	Tchouto Mbatchou, G.P.	3261	23	4	2001	Cameroon	South	Campo-Ma'an area Mamelles Massif	9.9494444444	2.5658333333
Uvaria sp.	Uvaria	Tekwe, C.F.	94	10	6	1992	Cameroon	South-West	Above Isobe	9.00	4.1667
Uvaria sp.	Uvaria	Thomas, D.W.	7307	22	4	1987	Cameroon	South-West	Mamfe town Scrub and grassland on sandstone on the north side of the two German suspension bridges	9.33333	5.76666
Uvaria sp.	Uvaria	Thomas, D.W.	10041	20	5	1994	Cameroon	South-West	Mokoko	9.0588	4.435413
Uvaria sp.	Uvaria	Thomas, D.W.	10366	10	2	1995	Cameroon	South-West	Rumpi Hills Dikome area	9.25	4.9167
Uvaria sp.	Uvaria	Thomas, D.W.	10378	22	2	1995	Cameroon	South-West	Rumpi Hills near Madie River	9.25	4.9667
Uvaria sp.	Uvaria	Thomas, D.W.	10590	12	3	1995	Cameroon	South-West	Nta Ali FR	9.5167	5.6
Uvaria sp.	Uvaria	Thomas, D.W.	10612	12	3	1995	Cameroon	South-West	Rumpi Hills Forest Reserve	9.0667	4.9167
Uvaria sp.	Uvaria	van Andel, T.R.	3119	9	2	2001	Cameroon	South	Akom II	10.55	2.7833333333
Uvaria sp.	Uvaria	Zenker, G.A.	3352	1	1	1907	Cameroon	South	Bipindi	10.42	3.08
Uvaria sp.	Uvaria	Zenker, G.A.	3511	1	1	1908	Cameroon	South	Bipindi	10.42	3.08
Uvaria versicolor Pierre ex Engl. & Diels	Uvaria	Letouzey, R.	4625	31	3	1962	Cameroon	East	Rives de la Kadei près de Moundia (15 km SSE de Batouri)	14.6166667	4.15
Uvaria versicolor Pierre ex Engl. & Diels	Uvaria	Thomas, D.W.	10128	10	2	1995	Cameroon	South-West	Rumpi Hills Dikome area	9.25	4.9167
Uvariastrum	Uvariastrum	Mukete, W.	6	24	4	1996	Cameroon	South-West	Along the path to the Reserve	9.04	4.35
Uvariastrum Engl. & Diels	Uvariastrum	Thomas, D.W.	7373	30	4	1987	Cameroon	South-West	Takamanda Forest Reserve	9.43333	6.21666
Uvariastrum Engl. & Diels	Uvariastrum	Thomas, D.W.	9974	16	2	1994	Cameroon	South-West	Korup National Park	8.86666	5.00833
Uvariastrum insculptum (Engl. & Diels) Sprague & Hutch.	Uvariastrum	Mildbraed, G.W.J.	10795	1	12	1928	Cameroon	South-West	Likomba-Pflanzung 15 -35km NE von Victoria [Limbe]	9.3333333333	4.1
Uvariastrum insculptum (Engl. & Diels) Sprague & Hutch.	Uvariastrum	Staudt, A.	740	1	1	1896	Cameroon	South-West	Johann-Albrechtshöhe[Kumba] area	9.4166666667	4.6333333333
Uvariastrum insculptum (Engl. & Diels) Sprague & Hutch.	Uvariastrum	Staudt, A.	900	1	1	1897	Cameroon	South-West	Johann-Albrechtshöhe[Kumba] area	9.4166666667	4.6333333333
Uvariastrum insculptum (Engl. & Diels) Sprague & Hutch.	Uvariastrum	Wheatley, J.I.	46	28	3	1992	Cameroon	South-West	Mabeta-Moliwe SBL 1476mE	9.2833	3.9833
Uvariastrum pierreanum Engl.	Uvariastrum	Bates, G.L.	1764	1	9	1922	Cameroon	South	Bitye	12.35	3.0166666667
Uvariastrum pierreanum Engl.	Uvariastrum	Cheek, M.	86	13	3	2004	Cameroon	Central	Mefou National Park	11.5833333333333	3.61666666666667
Uvariastrum pierreanum Engl.	Uvariastrum	Couvreur, T.L.P.	385	15	2	2012	Cameroon	South	Campo Ma an National Park 5 km after main entrance	10.2599	2.35283
Uvariastrum pierreanum Engl.	Uvariastrum	Couvreur, T.L.P.	454	7	9	2013	Cameroon	South	1 km from main camp near Lélé river 16 km East from Lélé village	13.324468	2.285997
Uvariastrum pierreanum Engl.	Uvariastrum	Couvreur, T.L.P.	978	13	1	2016	Cameroon	South-West	on top of hill near Small Ekombe village 3 km after Kumba on road to Ekondo Titi town	9.374061	4.622644
Uvariastrum pierreanum Engl.	Uvariastrum	de Wilde, J.J.F.E	1904	13	2	1964	Cameroon	South	Ca 30 km S of Mbalmayo	11.445174	3.291807
Uvariastrum pierreanum Engl.	Uvariastrum	de Wilde, J.J.F.E	7972	18	2	1975	Cameroon	South	Station de cacaoyer de N'koemvone 14 km On the road from Ebolowa to Ambam	11.1333333	2.8166667
Uvariastrum pierreanum Engl.	Uvariastrum	Harris, D.J.	5889	16	10	1998	Cameroon	East	3 km west of Djembe road head Lobeke Reserve	16.00	2.2166666667
Uvariastrum pierreanum Engl.	Uvariastrum	Harris, D.J.	6135	1	11	1998	Cameroon	East	Lobeke Reserve Small Bai	15.7166666667	2.2833333333
Uvariastrum pierreanum Engl.	Uvariastrum	Harris, D.J.	6329	10	11	1998	Cameroon	East	Lobeke Reserve Bolu bai	15.7166666667	2.1666666667
Uvariastrum pierreanum Engl.	Uvariastrum	Harris, D.J.	6423	14	11	1998	Cameroon	East	Mambele crossroads on the Moloundou to Yokadouma road	15.4	2.4166666667
Uvariastrum pierreanum Engl.	Uvariastrum	Letouzey, R.	2670	18	1	1960	Cameroon	East	Forêt au Sud de Dimako rive droite de la rivière Mbonda	13.5666666667	4.2666666667
Uvariastrum pierreanum Engl.	Uvariastrum	Letouzey, R.	5529	29	7	1963	Cameroon	East	A 13 km SSW de Koso (village situé à 60 km au SSW de Batouri)	14.17	3.93
Uvariastrum pierreanum Engl.	Uvariastrum	Letouzey, R.	10225	24	3	1970	Cameroon	South	Meyo Centre	11.03	2.55
Uvariastrum pierreanum Engl.	Uvariastrum	Letouzey, R.	10533	9	3	1971	Cameroon	East	A 25 km à l'WSW de Kinsassa village situé à 65 km au NNE de Moloundou sur route de Yokadouma	15.1667	2.56667
Uvariastrum pierreanum Engl.	Uvariastrum	Manning, D.	1586	18	3	1987	Cameroon	East	Approximately 10 km N of Welele between Yokadouma and Molundu	15.3666667	2.6833333
Uvariastrum pierreanum Engl.	Uvariastrum	Ngameni, B.K.	107	29	4	1978	Cameroon	Central	Zone planitiaire au pied des Mt Ngoro Nord de Bafia	11.263215	5.091158
Uvariastrum pierreanum Engl.	Uvariastrum	Senterre, B.	1283	18	5	2001	Cameroon	East	Réserve de Biosphère du Dja vers 1175m sur la piste reliant la station de Bouamir et l'inselberg de Mbasakok	12.814783	3.18075
Uvariastrum pierreanum Engl.	Uvariastrum	Senterre, B.	1370	19	5	2001	Cameroon	East	Réserve de Biosphère du Dja vers 1175m sur la piste reliant la station de Bouamir et l'inselberg de Mbasakok	12.814783	3.18075
Uvariastrum pierreanum Engl.	Uvariastrum	Thomas, D.W.	8094	10	6	1988	Cameroon	South-West	Korup National Park	8.7666667	5.05
Uvariastrum pierreanum Engl.	Uvariastrum	Villiers, J.-F.	10533				Cameroon
Uvariastrum sp.	Uvariastrum	Ekema, S.N.	947	5	5	1994	Cameroon	South-West	Mokoko Forest Reserve Dikome	9.0333	4.48
Uvariastrum sp.	Uvariastrum	Kamdem, N.	301	4	7	2015	Cameroon	South	Campo	9.89602700807154	2.40940103307366
Uvariastrum sp.	Uvariastrum	Kamdem, N.	476	16	1	2017	Cameroon	Adamawa	Mbakaou	12.825155	6.168327
Uvariastrum sp.	Uvariastrum	Nguembock, F.	23	1	1	1900	Cameroon	South-West	Mabeta-Moliwe	9.23333333333333	3.96666666666667
Uvariastrum sp.	Uvariastrum	Tchouto Mbatchou, G.P.	1182	19	5	1994	Cameroon	South-West	Mokoko Forest Reserve	9.0333	4.4167
Uvariastrum sp.	Uvariastrum	Thomas, D.W.	10107	26	5	1994	Cameroon	South-West	Mokoko	9.0333	4.4167
Uvariastrum sp.	Uvariastrum	Wheatley, J.I.	43	19	3	1992	Cameroon	South-West	Mabeta-Moliwe SBL 1476mE	9.2833	3.9833
Uvariastrum sp.	Uvariastrum	Wheatley, J.I.	85	1	4	1992	Cameroon	South-West	Mabeta-Moliwe TB+ 1150mN	9.25	3.9833
Uvariastrum sp.	Uvariastrum	Wheatley, J.I.	398	7	7	1992	Cameroon	South-West	Mt Kupe Shrike Trail	9.6833	4.8333
Uvariastrum zenkeri Engl. & Diels	Uvariastrum	Bongyu, J.	42	2	4	1992	Cameroon	South-West	Mabeta Moliwe	9.23333333333333	3.96666666666667
Uvariastrum zenkeri Engl. & Diels	Uvariastrum	Bos, J.J.	6266	6	2	1970	Cameroon	South	41 kmN of Kribi 5 km E of Edea road forest track Fifinda-Bella old secondary forest	10.0666666667	3.2166666667
Uvariastrum zenkeri Engl. & Diels	Uvariastrum	Cheek, M.	8306	2	5	1996	Cameroon	Central	Yaoundé Mt Eloumden path from foot of mountain (ca 800 m) on Mendong side	11.433259	3.816667
Uvariastrum zenkeri Engl. & Diels	Uvariastrum	Couvreur, T.L.P.	624	14	2	2014	Cameroon	Littoral	Ebo Wildlife Reserve Djuma permanent camp	10.232399	4.347911
Uvariastrum zenkeri Engl. & Diels	Uvariastrum	Couvreur, T.L.P.	680	12	2	2015	Cameroon	South	Campo Ma'an National Park 11 km on trail from Ebinanemeyong village on road 7 km from Nyabessan to Campo town	10.345456	2.490288
Uvariastrum zenkeri Engl. & Diels	Uvariastrum	Endengle, E.		1	1	1955	Cameroon	Littoral	Douala (Route Razel)	9.7	4.05
Uvariastrum zenkeri Engl. & Diels	Uvariastrum	Fogiel, M.K.	1039	4	11	1994	Cameroon	East	Dja reserve	12.7963888889	3.2069444444
Uvariastrum zenkeri Engl. & Diels	Uvariastrum	Gartlan, J.	7	2	5	1975	Cameroon	Littoral	Douala/Edea National Nature Reserve Lombe Section 5 Quadrant G	9.99	3.63
Uvariastrum zenkeri Engl. & Diels	Uvariastrum	Jaff, B.	42	2	4	1992	Cameroon	South-West	Mabeta-Moliwe	9.2526	3.9606
Uvariastrum zenkeri Engl. & Diels	Uvariastrum	Kenfack, D.	1008	12	1	1998	Cameroon	South-West	Korup National Park	8.855	5.0633333333
Uvariastrum zenkeri Engl. & Diels	Uvariastrum	Letouzey, R.	9121	22	3	1968	Cameroon	South	Entre 15 et 25 km au SW de Zingui (soit à 45 km au SSE de Kribi)	10.97	2.82
Uvariastrum zenkeri Engl. & Diels	Uvariastrum	McKey, D.B.	199	1	8	1976	Cameroon	Littoral	Tissongo	9.9	3.6
Uvariastrum zenkeri Engl. & Diels	Uvariastrum	Ndam, N.	1248	4	5	1994	Cameroon	South-West	Boa	9.00	4.4
Uvariastrum zenkeri Engl. & Diels	Uvariastrum	Sunderland, T.C.H.	1174	31	3	1992	Cameroon	South-West	Mabeta-Moliwe Rsv TA 1 Plot 2	9.2333	3.9833
Uvariastrum zenkeri Engl. & Diels	Uvariastrum	Tchouto Mbatchou, G.P.	533	20	3	1993	Cameroon	South-West	Above Munyenge "trouble" village between Liwenyi and Bonja	9.000	4.41
Uvariastrum zenkeri Engl. & Diels	Uvariastrum	Tchouto Mbatchou, G.P.	1108	19	4	1994	Cameroon	South-West	Mokoko Forest Reserve	9.0667	4.4667
Uvariastrum zenkeri Engl. & Diels	Uvariastrum	Tchouto Mbatchou, G.P.	1328	19	4	1996	Cameroon	South-West	Soden Camp	8.950767	4.268514
Uvariastrum zenkeri Engl. & Diels	Uvariastrum	Tchouto Mbatchou, G.P.		1	1	2001	Cameroon	South	PN Campo-Ma'an	10.1	2.38333333333333
Uvariastrum zenkeri Engl. & Diels	Uvariastrum	Thomas, D.W.	604	12	1	1979	Cameroon	South-West	Korup National Park	8.85	4.9833333333
Uvariastrum zenkeri Engl. & Diels	Uvariastrum	Thomas, D.W.	4334	24	1	1985	Cameroon	South-West	Ndian River at PAMOL field 69 and transect P	8.8333333	5.0166667
Uvariastrum zenkeri Engl. & Diels	Uvariastrum	Thomas, D.W.	4762	12	4	1985	Cameroon	South-West	Korup National Park	8.8333	5.0167
Uvariastrum zenkeri Engl. & Diels	Uvariastrum	Thomas, D.W.	9772	7	11	1993	Cameroon	South-West	West bank of the Onge River	8.9666666667	4.2833333333
Uvariastrum zenkeri Engl. & Diels	Uvariastrum	van der Burgt, X.M.	590	4	2	2000	Cameroon	South-West	Korup National Park	8.8	5.00
Uvariastrum zenkeri Engl. & Diels	Uvariastrum	van der Burgt, X.M.	674	19	3	2004	Cameroon	South-West	Korup National Park	8.8	5.00
Uvariastrum zenkeri Engl. & Diels	Uvariastrum	Watts, J.	680	25	3	1993	Cameroon	South-West	Mokoko River Forest Reserve c 6km West of Mundongo	9.0833	4.4833
Uvariastrum zenkeri Engl. & Diels	Uvariastrum	Watts, J.	770	27	10	1993	Cameroon	South-West	West of Onge River ca 4km West of Liwenyi village (c 14km North of Idenau)	9.00	4.3667
Uvariastrum zenkeri Engl. & Diels	Uvariastrum	Wheatley, J.I.	92	1	4	1992	Cameroon	South-West	Mabeta-Moliwe TB+ 1360mN	9.25	3.9833
Uvariastrum zenkeri Engl. & Diels	Uvariastrum	Wheatley, J.I.	857	25	3	1993	Cameroon	South-West	Likingi 8hr S on Wonge river E bank	8.9667	4.2833
Uvariastrum zenkeri Engl. & Diels	Uvariastrum	Zenker, G.A.	481	1	1	1914	Cameroon	South	Bipindi	10.4166666667	3.0833333333
Uvariastrum zenkeri Engl. & Diels	Uvariastrum	Zenker, G.A.	2438	1	1	1902	Cameroon	South	Bipindi	10.42	3.08
[truncated: 860 more rows]
